# Supplementary material for: Revealing the molecular interplay of coverage, wettability, and capacitive response at the Pt(111)-water solution interface under bias
Source: Commun Chem. 2025 Feb 24;8:58. doi: 10.1038/s42004-025-01446-w (PMC11850831; doi:10.1038/s42004-025-01446-w)
Supplement: Supplementary file 4 — Supplementary Data 1 [file 42004_2025_1446_MOESM4_ESM.txt]

1223
 Cell param a = 1.4568340245202959E+01  b = 2.5233000000000001E+01 c = 3.6886200000000002E+01
 Na       15.710217        0.671267        7.213637
 Na       18.697166       20.463820        7.221416
 Na        5.472073       11.652691       27.267771
 Na       20.746572       15.299055        7.381147
 Na       -8.906531       -6.817102       27.635487
 Na        4.374596       32.974049       29.004745
 Na        3.580980       14.833088       27.442640
 Na       -1.288824        9.246800       16.483953
 Na       -0.439082       13.361540       14.289430
 Na       16.100235       23.622465       13.852275
 Cl       -3.619359        5.236528        5.007366
 Cl       -3.252606        1.043971       22.193573
 Cl        8.263529       18.632164       17.719290
 Cl        8.541134       21.028055        4.673006
 Cl       -3.330478       10.598853       15.130762
 Cl      -13.816026       19.337580       26.746592
 Cl        6.424383      -15.321246       11.407082
 Cl      -18.643059       37.629391       22.917084
 Cl       -0.371478       -5.638039       16.319494
 Cl       13.557358       19.914400        9.181346
 Pt        0.000000        0.000000        0.000000
 Pt        0.000000       19.625700        0.000000
 Pt        4.856113        0.000000        0.000000
 Pt        4.856113       19.625700        0.000000
 Pt        9.712237        0.000000        0.000000
 Pt        9.712237       19.625700        0.000000
 Pt        2.428057        1.401840        0.000000
 Pt        2.428057       21.027599        0.000000
 Pt        7.284170        1.401840        0.000000
 Pt        7.284170       21.027599        0.000000
 Pt       12.140334        1.401840        0.000000
 Pt       12.140334       21.027599        0.000000
 Pt        0.000000        2.803690        0.000000
 Pt        0.000000       22.429501        0.000000
 Pt        4.856113        2.803690        0.000000
 Pt        4.856113       22.429501        0.000000
 Pt        9.712237        2.803690        0.000000
 Pt        9.712237       22.429501        0.000000
 Pt        2.428057        4.205530        0.000000
 Pt        2.428057       23.831200        0.000000
 Pt        7.284170        4.205530        0.000000
 Pt        7.284170       23.831200        0.000000
 Pt       12.140334        4.205530        0.000000
 Pt       12.140334       23.831200        0.000000
 Pt        0.000000        5.607380        0.000000
 Pt        4.856113        5.607380        0.000000
 Pt        9.712237        5.607380        0.000000
 Pt        2.428057        7.009220        0.000000
 Pt        7.284170        7.009220        0.000000
 Pt       12.140334        7.009220        0.000000
 Pt        0.000000        8.411070        0.000000
 Pt        4.856113        8.411070        0.000000
 Pt        9.712237        8.411070        0.000000
 Pt        2.428057        9.812900        0.000000
 Pt        7.284170        9.812900        0.000000
 Pt       12.140334        9.812900        0.000000
 Pt        0.000000       11.214900        0.000000
 Pt        4.856113       11.214900        0.000000
 Pt        9.712237       11.214900        0.000000
 Pt        2.428057       12.616700        0.000000
 Pt        7.284170       12.616700        0.000000
 Pt       12.140334       12.616700        0.000000
 Pt        0.000000       14.018400        0.000000
 Pt        4.856113       14.018400        0.000000
 Pt        9.712237       14.018400        0.000000
 Pt        2.428057       15.420200        0.000000
 Pt        7.284170       15.420200        0.000000
 Pt       12.140334       15.420200        0.000000
 Pt        0.000000       16.822100        0.000000
 Pt        4.856113       16.822100        0.000000
 Pt        9.712237       16.822100        0.000000
 Pt        2.428057       18.224001        0.000000
 Pt        7.284170       18.224001        0.000000
 Pt       12.140334       18.224001        0.000000
 Pt        1.593418       19.708565        2.313285
 Pt        6.414467       19.678614        2.222372
 Pt       11.325495       19.504963        2.250067
 Pt        4.022242        1.398615        2.228601
 Pt        4.026148       21.028992        2.249109
 Pt        8.837929        1.428414        2.208015
 Pt        8.989644       21.179214        2.347822
 Pt       13.759781        1.459029        2.315741
 Pt       13.740740       20.982517        2.240926
 Pt        1.681686        2.808651        2.243521
 Pt        1.610380       22.423252        2.196877
 Pt        6.540454        2.808235        2.264128
 Pt        6.419543       22.469467        2.226482
 Pt       11.247964        2.800306        2.371116
 Pt       11.382862       22.324472        2.292218
 Pt        4.062728        4.145509        2.298137
 Pt        4.047099       23.839607        2.281317
 Pt        8.899271        4.180766        2.225943
 Pt        9.020531       23.951519        2.157674
 Pt       13.708246        4.153321        2.228328
 Pt       13.869901       23.757137        2.336051
 Pt        1.589532        5.568996        2.342781
 Pt        1.647589       -0.062880        2.355391
 Pt        6.559227        5.546047        2.288820
 Pt        6.524673       -0.030509        2.231575
 Pt       11.358524        5.536277        2.437946
 Pt       11.404565       -0.034113        2.311587
 Pt        4.118948        6.993985        2.207032
 Pt        8.881110        6.966321        2.310037
 Pt       13.761971        6.984987        2.340025
 Pt        1.608959        8.342027        2.280971
 Pt        6.474011        8.359539        2.205063
 Pt       11.367526        8.391899        2.274695
 Pt        4.126434        9.857982        2.391618
 Pt        8.905278        9.746917        2.330438
 Pt       13.716976        9.724234        2.295656
 Pt        1.602295       11.210482        2.287637
 Pt        6.562863       11.142273        2.197296
 Pt       11.240867       11.283732        2.353631
 Pt        4.095318       12.715635        2.232337
 Pt        8.831607       12.838168        2.330622
 Pt       13.739716       12.540971        2.305132
 Pt        1.600679       14.025286        2.289826
 Pt        6.399632       14.116333        2.293364
 Pt       11.508877       14.029239        2.126674
 Pt        3.946708       15.488545        2.273158
 Pt        8.747171       15.568591        2.284275
 Pt       13.878718       15.362489        2.289720
 Pt        1.647019       16.910568        2.261486
 Pt        6.318932       16.892874        2.234135
 Pt       11.288397       16.736746        2.411099
 Pt        3.980920       18.322744        2.346918
 Pt        8.828356       18.238867        2.127888
 Pt       13.733175       18.188950        2.241509
 Pt        1.735913       19.701441       32.308079
 Pt        6.568645       19.664354       32.433487
 Pt       11.457566       19.668718       32.412281
 Pt        4.074151        1.390068       32.391190
 Pt        4.108844       20.937201       32.271160
 Pt        8.932827        1.405405       32.413509
 Pt        8.887699       21.056866       32.264851
 Pt       13.690914        1.429656       32.430515
 Pt       13.843435       21.122055       32.174557
 Pt        1.573569        2.796548       32.310242
 Pt        1.813365       22.445835       32.285198
 Pt        6.443960        2.875265       32.326107
 Pt        6.481574       22.402388       32.339073
 Pt       11.343957        2.796229       32.276409
 Pt       11.260161       22.454887       32.369766
 Pt        4.002260        4.273480       32.419292
 Pt        4.132438       23.785423       32.417953
 Pt        8.894509        4.286638       32.332130
 Pt        8.880808       23.815647       32.431728
 Pt       13.746035        4.208789       32.310425
 Pt       13.620471       23.770399       32.290661
 Pt        1.658555        5.666542       32.282372
 Pt        1.578125       -0.145232       32.393475
 Pt        6.461220        5.680703       32.344898
 Pt        6.453223       -0.058676       32.325851
 Pt       11.320112        5.538562       32.310360
 Pt       11.224664        0.003065       32.291176
 Pt        3.938223        7.010229       32.246239
 Pt        8.928387        7.072159       32.341724
 Pt       13.812499        6.930762       32.387089
 Pt        1.556531        8.402427       32.317753
 Pt        6.449952        8.477550       32.248737
 Pt       11.347334        8.360708       32.238358
 Pt        4.022208        9.937884       32.346832
 Pt        9.010662        9.832446       32.284328
 Pt       13.738651        9.817083       32.254192
 Pt        1.747626       11.263042       32.321114
 Pt        6.501712       11.201942       32.398365
 Pt       11.298359       11.300655       32.310257
 Pt        4.135972       12.694919       32.388832
 Pt        8.917968       12.722892       32.374756
 Pt       13.848882       12.522455       32.351543
 Pt        1.686053       13.971763       32.342339
 Pt        6.530778       14.034995       32.260422
 Pt       11.560605       13.986494       32.286777
 Pt        4.051160       15.487570       32.269386
 Pt        8.903906       15.398662       32.334476
 Pt       13.829629       15.396918       32.320065
 Pt        1.643516       17.009024       32.334949
 Pt        6.503597       16.920458       32.342052
 Pt       11.383432       16.801281       32.289829
 Pt        4.123908       18.260065       32.243877
 Pt        8.948544       18.233120       32.307560
 Pt       13.774510       18.196648       32.308857
 Pt        3.238057        0.000000       34.597000
 Pt        3.238057       19.625700       34.597000
 Pt        8.094180        0.000000       34.597000
 Pt        8.094180       19.625700       34.597000
 Pt       12.950294        0.000000       34.597000
 Pt       12.950294       19.625700       34.597000
 Pt        0.810001        1.401840       34.597000
 Pt        0.810001       21.027599       34.597000
 Pt        5.666113        1.401840       34.597000
 Pt        5.666113       21.027599       34.597000
 Pt       10.522247        1.401840       34.597000
 Pt       10.522247       21.027599       34.597000
 Pt        3.238057        2.803690       34.597000
 Pt        3.238057       22.429501       34.597000
 Pt        8.094180        2.803690       34.597000
 Pt        8.094180       22.429501       34.597000
 Pt       12.950294        2.803690       34.597000
 Pt       12.950294       22.429501       34.597000
 Pt        0.810001        4.205530       34.597000
 Pt        0.810001       23.831200       34.597000
 Pt        5.666113        4.205530       34.597000
 Pt        5.666113       23.831200       34.597000
 Pt       10.522247        4.205530       34.597000
 Pt       10.522247       23.831200       34.597000
 Pt        3.238057        5.607380       34.597000
 Pt        8.094180        5.607380       34.597000
 Pt       12.950294        5.607380       34.597000
 Pt        0.810001        7.009220       34.597000
 Pt        5.666113        7.009220       34.597000
 Pt       10.522247        7.009220       34.597000
 Pt        3.238057        8.411070       34.597000
 Pt        8.094180        8.411070       34.597000
 Pt       12.950294        8.411070       34.597000
 Pt        0.810001        9.812900       34.597000
 Pt        5.666113        9.812900       34.597000
 Pt       10.522247        9.812900       34.597000
 Pt        3.238057       11.214900       34.597000
 Pt        8.094180       11.214900       34.597000
 Pt       12.950294       11.214900       34.597000
 Pt        0.810001       12.616700       34.597000
 Pt        5.666113       12.616700       34.597000
 Pt       10.522247       12.616700       34.597000
 Pt        3.238057       14.018400       34.597000
 Pt        8.094180       14.018400       34.597000
 Pt       12.950294       14.018400       34.597000
 Pt        0.810001       15.420200       34.597000
 Pt        5.666113       15.420200       34.597000
 Pt       10.522247       15.420200       34.597000
 Pt        3.238057       16.822100       34.597000
 Pt        8.094180       16.822100       34.597000
 Pt       12.950294       16.822100       34.597000
 Pt        0.810001       18.224001       34.597000
 Pt        5.666113       18.224001       34.597000
 Pt       10.522247       18.224001       34.597000
 O        13.231753       12.506905        6.055479
 H        13.344843       13.465749        5.848173
 H        14.142148       12.106707        5.608063
 O        -4.099937       11.372170       25.719000
 H        -4.473153       11.755840       24.876543
 H        -4.361078       12.166862       26.295172
 O         1.396433       22.693348       28.224319
 H         2.111930       22.112814       28.358860
 H         0.719204       22.297337       28.761341
 O       -17.241140        0.734618       10.141450
 H       -17.919922        0.526268        9.386843
 H       -17.178663       -0.164935       10.607614
 O         8.500915       17.912918       26.702110
 H         9.510397       17.911682       26.710678
 H         8.370070       18.786816       26.230734
 O         7.361808        0.596555       15.861966
 H         6.680988        0.931756       16.543341
 H         8.238914        0.709743       16.340193
 O         0.226229        1.893069       18.911837
 H         0.394055        1.054077       18.432028
 H         0.810017        2.032476       19.767595
 O        16.659342       18.202675       17.203730
 H        15.703207       18.443611       17.097322
 H        16.740414       17.234018       17.327410
 O        -1.180131       15.167636       17.262619
 H        -0.810080       15.405005       18.100119
 H        -0.658303       15.610950       16.553736
 O        -1.347328       15.342469       23.715591
 H        -1.035315       14.618467       23.178272
 H        -1.400491       15.000362       24.650572
 O         6.035173       12.044091       20.901188
 H         6.059494       12.735540       20.150080
 H         5.190845       11.499730       20.719744
 O        -0.264247        9.320844       23.517788
 H        -0.647320        8.913768       24.325232
 H        -0.485530       10.233553       23.609266
 O        18.009325       -5.143526       18.453522
 H        17.402037       -4.292272       18.350285
 H        17.647421       -5.877620       17.846142
 O         2.749978       19.027939       12.908360
 H         3.213600       18.685659       13.711848
 H         1.911677       19.521929       13.157575
 O        -0.170188       26.600969        9.211070
 H        -0.185558       27.589861        8.967593
 H        -1.085981       26.300896        9.620686
 O        19.485554       15.158023       13.769547
 H        19.979382       14.480294       14.289394
 H        20.143913       15.710739       13.240920
 O         7.543128       -2.918591        8.083973
 H         8.479152       -2.585834        8.014970
 H         7.556808       -3.853462        8.358182
 O         2.096584       11.301884       15.113214
 H         3.002541       11.023458       15.241404
 H         2.091729       12.286155       15.020612
 O        13.009393       18.811054       19.904730
 H        12.184803       18.553795       19.358778
 H        12.740039       19.562222       20.472450
 O         4.099268       -1.700875        4.517916
 H         3.877852       -0.855463        5.014416
 H         5.011543       -1.951983        4.914212
 O        16.424171       25.491749       10.871046
 H        16.997360       26.316738       11.039601
 H        15.814855       25.667019       10.093906
 O         6.241385       -2.338905       18.441612
 H         6.078215       -2.992530       17.723803
 H         6.289641       -2.851146       19.255344
 O         7.746394        3.395214        8.660849
 H         7.945952        4.345732        8.894551
 H         7.740155        3.323817        7.646945
 O        10.675021       18.969864        6.639578
 H        10.489881       19.711750        7.300941
 H        11.367719       19.333971        6.060504
 O         9.763914       -0.755090        8.134619
 H         9.506074       -0.663173        7.173860
 H        10.691620       -1.071191        8.168146
 O        14.066624       21.148352       19.079897
 H        13.696175       20.183619       19.128981
 H        14.661634       21.142406       18.332497
 O        13.259736       13.172465        9.918271
 H        14.099717       12.651536        9.834585
 H        12.647866       12.623237        9.331186
 O        18.944317       -1.981967        8.064687
 H        19.518181       -1.170129        7.981005
 H        19.318781       -2.527189        8.754912
 O        14.009183       40.540085       30.004686
 H        14.472941       41.287289       29.636131
 H        14.363509       39.671169       29.653767
 O        -4.081944       11.162271       11.782739
 H        -4.143751       11.814419       10.944641
 H        -4.835298       11.448605       12.349450
 O        14.301161       18.075512       29.372257
 H        15.071440       18.125135       29.978373
 H        14.666039       18.308796       28.528488
 O         7.942725        8.181078       19.795656
 H         8.952405        8.015872       19.707773
 H         7.763077        8.323905       20.838028
 O       -12.174669       11.085540       23.751720
 H       -12.572618       11.950782       23.599508
 H       -12.932282       10.493331       23.759079
 O         5.374750        1.779600       17.731369
 H         4.552375        1.540075       17.185677
 H         5.181081        1.551545       18.654615
 O         8.967916       15.218967       29.318821
 H         8.995036       16.177078       29.533474
 H         8.255323       14.913208       29.950783
 O        18.791624       17.799570       14.900075
 H        18.200315       17.739397       15.795671
 H        18.729301       16.810381       14.647911
 O         0.255495       12.944392       29.019064
 H        -0.195622       12.054237       29.207052
 H         1.216572       12.896381       29.076363
 O        -5.766798        4.179722       30.067953
 H        -4.594603        2.737968       26.146544
 H        -4.788947        3.908423       29.899446
 O         7.896101       10.772760       22.679579
 H         8.708044       11.392131       22.838562
 H         7.320512       11.216285       22.004553
 O        -1.915832       10.095208       19.063866
 H        -2.846506       10.482983       18.981262
 H        -1.966129        9.367510       19.664219
 O        -8.305719        9.087025       14.778942
 H        -8.311110        8.831634       13.815328
 H        -7.575158        9.679500       14.965738
 O         5.842555       16.170664       28.782955
 H         5.275521       16.362713       29.586599
 H         6.213804       15.246541       28.889368
 O         7.743683        8.372067       29.121042
 H         7.333039        7.424776       29.014091
 H         8.060976        8.492890       30.017984
 O        15.331375       22.589228        5.752242
 H        15.656054       23.024048        6.626725
 H        14.900977       23.320210        5.237338
 O         3.835687       -0.939163       18.552954
 H         3.905534       -0.352869       19.356951
 H         4.727549       -1.341245       18.492182
 O       -13.812563       24.558167       26.088860
 H       -13.519104       23.922583       26.787357
 H       -12.962368       25.148592       26.021393
 O         2.444855       20.585539        9.592184
 H         2.529797       21.453650        9.991180
 H         1.493535       20.313520        9.752150
 O         9.441105       13.330487       20.159760
 H        10.017993       12.852756       19.452648
 H         9.838237       12.931236       20.991045
 O         0.252433        5.229320       29.016808
 H        -0.037481        5.927629       29.613352
 H        -0.122387        5.615161       28.165897
 O        -2.174137       23.310432       21.360277
 H        -2.395146       24.160004       21.874870
 H        -1.286233       23.441469       20.996496
 O         3.797786       21.746292       29.225109
 H         3.758290       21.614033       30.222240
 H         4.654325       22.181444       28.948589
 O         8.706038       18.181173       30.082144
 H         9.549767       18.739756       29.956661
 H         7.956452       18.838223       29.630527
 O       -14.668281       23.519218       23.717834
 H       -14.512733       23.784042       24.669008
 H       -15.478342       22.954639       23.687061
 O        -2.345439        5.348338       11.659680
 H        -2.570756        4.388594       11.683766
 H        -1.343442        5.381036       11.632579
 O        10.941259        8.615886        5.604513
 H        11.423299        8.452456        6.432088
 H        11.074804        7.817554        5.068879
 O         3.219810       30.079756       10.937518
 H         4.207340       29.985176       10.999268
 H         3.089391       30.898497       11.597155
 O        16.914303       16.517380       29.171331
 H        17.486593       17.316143       29.171083
 H        17.032295       16.145630       30.075487
 O        -2.731237       -0.210689       14.593618
 H        -2.352049        0.721550       14.351163
 H        -3.155478       -0.116351       15.517349
 O        11.194266       19.330833       28.813871
 H        10.997397       20.296148       28.926060
 H        11.234138       19.112165       27.856487
 O         6.219512       13.208021       15.118653
 H         5.923878       12.594254       15.805585
 H         6.880492       12.811913       14.510787
 O         7.557964       -7.600743       21.768831
 H         7.349982       -7.605910       20.790327
 H         8.213996       -8.352797       22.008135
 O        12.525696       16.610859       11.786730
 H        11.971006       17.219137       12.297237
 H        13.501791       16.873125       11.954069
 O         2.778950        6.169060       18.878578
 H         3.491933        5.927424       19.590485
 H         1.868566        6.023847       19.287523
 O         1.505622       15.291721       25.705986
 H         1.698787       14.854908       24.850468
 H         1.447547       16.249758       25.442566
 O        -0.840895       12.773643       22.053581
 H        -0.536208       12.204307       21.287546
 H        -1.605577       12.363058       22.449003
 O        -7.350407       -3.495022       21.060389
 H        -6.632079       -3.803041       20.363222
 H        -7.478801       -4.143263       21.831200
 O        -5.526227       12.155519       29.052973
 H        -5.468323       11.174139       29.026888
 H        -5.413723       12.359532       29.983294
 O         8.208636        9.360818        9.076305
 H         7.622645        9.787026        9.782825
 H         7.689771        8.620278        8.661112
 O         7.181188        3.569139        6.045710
 H         6.296333        3.151262        5.966760
 H         7.806278        2.924594        5.600722
 O        14.636494       11.281990       20.048138
 H        13.914441       10.749434       19.495266
 H        15.352490       10.672248       20.258663
 O         5.738885        9.900053       28.986549
 H         5.675266       10.130338       29.914852
 H         6.663090        9.567278       28.972523
 O         5.377385       16.372480       23.032825
 H         5.613289       15.385834       22.951576
 H         5.938829       16.816366       22.441851
 O         4.625550        6.424136        5.170336
 H         3.783619        6.911861        5.152633
 H         4.568034        5.769350        4.428508
 O        -1.548510       21.499077        6.544638
 H        -1.447884       20.953957        7.333105
 H        -0.587606       21.685162        6.262578
 O         9.237386       15.007025        5.562932
 H        10.216057       15.297756        5.768332
 H         8.782373       15.777900        5.237298
 O         4.519282        4.667409        7.210097
 H         3.870413        4.805758        8.030775
 H         4.405423        5.474333        6.659650
 O        14.033463       13.917458       26.544331
 H        14.851732       14.417173       26.258034
 H        14.336460       13.337393       27.265989
 O        12.923990       28.962017       19.475971
 H        13.425664       28.110321       19.346102
 H        12.425735       29.029789       20.332283
 O        10.219192       -0.424864       19.633327
 H         9.232643       -0.132326       19.503910
 H        10.643017        0.296648       20.140720
 O         7.999039       16.822243        7.756156
 H         8.012192       17.372974        6.926830
 H         8.916539       16.515568        7.762107
 O        -1.088293        4.083682       15.605610
 H        -1.052674        2.823213       14.437881
 H        -1.862508        3.710093       16.103123
 O         9.071100       12.691299        4.515592
 H         9.919162       12.158522        4.581147
 H         9.116343       13.627112        4.852532
 O        10.680798       15.565376        9.919182
 H        11.374077       15.979391       10.538982
 H        11.059230       15.913114        9.039268
 O         1.905278       17.025526       20.626989
 H         1.142721       17.513773       21.083393
 H         2.666380       17.673594       20.500950
 O        16.444349       12.777116       10.768261
 H        17.358042       12.890176       11.272773
 H        15.835667       12.356045       11.477741
 O        -5.505153       16.914196       14.007979
 H        -4.993734       16.099768       14.313324
 H        -6.414267       16.868937       14.499279
 O        14.970276       -5.221885       13.450229
 H        14.901602       -4.304682       13.268267
 H        14.669059       -5.280928       14.363503
 O        14.870818       28.925831        7.984778
 H        15.535396       28.364340        7.463957
 H        15.472082       29.481934        8.443361
 O        15.908577       13.436310       23.308867
 H        15.044724       13.359488       22.885483
 H        16.506649       14.023362       22.781504
 O         4.501549       15.735719        8.826733
 H         4.948593       15.962889        9.749158
 H         4.240713       16.627689        8.534476
 O         6.074976       15.551510        5.079430
 H         6.493040       14.919827        4.520496
 H         5.731914       16.285938        4.470379
 O        16.756884       18.077385       24.161472
 H        16.488480       17.891897       23.250774
 H        16.273708       18.726974       24.637772
 O        25.926416       16.581898        7.572537
 H        25.751499       17.543417        7.268190
 H        26.456638       16.212685        6.877303
 O       -14.243371        5.771701       20.136887
 H        -9.946460        1.007165       21.263416
 H       -14.802299        6.517215       20.491096
 O         5.485433        4.454947       17.022430
 H         4.598433        4.736564       16.685314
 H         5.447266        3.550547       17.366781
 O         4.614897        8.087567       22.240646
 H         3.872377        7.730646       22.780848
 H         4.693683        7.319486       21.522396
 O        15.439977        9.919791       17.175306
 H        16.250702        9.649578       17.774191
 H        15.798880       10.484876       16.399874
 O        14.692269        9.042753        5.409272
 H        15.189947        9.881169        5.111963
 H        14.326191        8.772744        4.525280
 O         7.540557        6.972823       25.525066
 H         6.656337        7.316362       25.938896
 H         8.141929        7.620338       25.953810
 O        14.081285       22.489140       14.669615
 H        13.238106       22.972622       14.639628
 H        13.930518       21.708111       15.268250
 O         8.723495       17.665947        5.235411
 H         8.771357       17.775730        4.249789
 H         9.478490       18.217182        5.520752
 O        -3.290401       -7.346636       26.408648
 H        -2.840383       -8.281423       26.620924
 H        -3.035651       -7.014353       25.437840
 O        16.328369       22.710016       17.959881
 H        15.592564       23.036692       18.541239
 H        17.025322       23.348686       18.308128
 O        18.643032        2.941974       26.829729
 H        18.508560        3.113037       27.765615
 H        19.670883        3.089231       26.801188
 O        -0.886192       30.533232       26.195145
 H        -0.597265       29.757532       25.586967
 H        -0.601233       29.007748       28.720371
 O         3.164116        9.596901       11.555464
 H         4.099990        9.949045       11.498099
 H         2.727625       10.006413       10.729662
 O        10.908571       32.067802       22.570564
 H         9.981211       32.363167       22.464565
 H        11.291566       32.520229       23.418533
 O        -3.721088       16.818771       22.728226
 H        -2.964690       16.388861       23.166719
 H        -3.853861       16.633993       21.676888
 O        -0.532585       23.774336       30.177027
 H        -1.230273       23.727686       29.497587
 H         0.193514       24.421684       29.856268
 O        11.473082       16.976240       30.098610
 H        12.368968       16.982243       29.757244
 H        11.208226       17.945740       29.888798
 O         6.018163       -2.233105       27.790442
 H         6.440092       -1.456873       28.262188
 H         6.705648       -2.953219       27.711527
 O        19.000761       26.969254       23.323265
 H        19.709354       26.318642       23.467630
 H        18.279797       26.557505       23.809210
 O         6.613239        2.593535       30.025215
 H         8.245255        3.444153       29.853430
 H         6.641637        1.640226       29.913967
 O         3.930295       25.682943       29.144966
 H         4.868949       25.539303       29.233652
 H         3.742651       25.362108       28.198057
 O         7.892033       10.591990       18.626024
 H         7.870663       11.081259       19.492666
 H         7.850666        9.660411       18.954576
 O         8.082112        4.101185       12.002604
 H         7.883312        3.153240       11.805223
 H         7.826746        4.255743       12.932891
 O        -2.634722       17.628464       15.215443
 H        -1.938750       18.338152       15.491838
 H        -3.452020       18.086834       14.904623
 O         0.267913       -8.243022        6.008383
 H         0.271535       -8.096303        7.011427
 H         0.126992       -7.294422        5.689722
 O         8.495407       16.430584       11.400675
 H         9.293581       16.073000       10.839455
 H         8.809132       16.381664       12.327484
 O        17.879148        2.202345       11.506219
 H        18.481894        2.650198       10.796216
 H        17.271646        2.911932       11.757239
 O        -3.571395       19.418276       23.504822
 H        -3.392634       18.515377       23.048279
 H        -3.561598       20.063404       22.734770
 O         5.657464       20.047846       25.745501
 H         5.342033       19.145498       25.544592
 H         4.814317       20.551271       25.636812
 O         6.941579       13.999980       11.020861
 H         7.201176       13.663234       10.143328
 H         7.522899       14.822610       11.031425
 O         1.437735        4.750583       22.251575
 H         2.152639        5.379700       22.423603
 H         0.964726        5.105392       21.391357
 O        10.203816        9.781569       29.105577
 H        10.134361        9.719240       30.117861
 H        10.506078        8.827730       28.914936
 O        14.910123       30.912537       12.447559
 H        14.549753       31.376398       13.247750
 H        15.713567       31.486151       12.230744
 O         2.843066       16.340025        5.348053
 H         3.177618       16.403141        4.383657
 H         1.838622       16.491989        5.280256
 O         5.231926       15.279076       17.076014
 H         5.827901       15.863819       16.582203
 H         5.457900       14.432258       16.688120
 O        11.157797        7.351765       19.052618
 H        10.612809        7.755866       18.317951
 H        10.618358        6.481732       19.033804
 O         3.403788       18.111271        7.811629
 H         2.547909       18.034353        8.234531
 H         3.250824       17.705791        6.927835
 O        19.762625       13.790036       25.829082
 H        19.937283       13.631137       24.831532
 H        20.646355       14.223200       26.052092
 O        18.855202        9.870461        4.441420
 H        19.084410       10.721214        4.867374
 H        18.132620        9.441554        4.987867
 O        26.393730       22.508444        4.447802
 H        25.713043       23.068045        4.928273
 H        26.623066       21.794918        5.042473
 O         6.361063        6.044150       29.104900
 H         6.661219        5.772094       30.017500
 H         6.584938        5.297359       28.503231
 O         5.536977        2.722858       10.058512
 H         6.231468        2.191274       10.435764
 H         6.139047        3.064699        9.294429
 O        12.405822       24.061703        7.621143
 H        12.457244       23.069334        7.337747
 H        13.027901       24.125999        8.393665
 O         1.714197       10.318224        9.374880
 H         2.524400       10.109643        8.838253
 H         1.920435       11.296312        9.748847
 O       -24.742476       19.299080       23.064087
 H       -24.808069       18.974907       22.111792
 H       -25.639275       19.173080       23.468159
 O        10.411841       15.994027       20.281366
 H        10.757489       16.401033       19.499954
 H         9.976213       15.122428       20.151943
 O         1.673705        5.111388        4.526506
 H         0.885507        5.564608        4.896254
 H         1.380282        4.134776        4.577077
 O        10.429338       11.631961       18.398443
 H        10.606586       12.014689       17.532503
 H         9.640192       10.996144       18.280073
 O       -10.348256        9.716351       25.491188
 H        -9.418038       10.060420       25.238310
 H       -10.942014       10.127958       24.781158
 O         6.923227        0.269358       22.317589
 H         7.298625       -0.620597       22.647430
 H         7.545540        0.915440       22.718058
 O         1.450076       25.480368       30.013803
 H         2.442903       25.475479       29.753738
 H         1.304383       26.486574       30.053013
 O         3.006171       -1.552642       15.537866
 H         3.323864       -0.686413       15.897299
 H         2.607260       -1.976780       16.331789
 O         0.120781        3.502919       24.470072
 H        -0.022861        2.564228       24.155205
 H         0.581450        4.025904       23.837397
 O         9.559380       22.920959       24.614885
 H         9.207967       23.413454       23.834032
 H         9.157402       21.990278       24.600487
 O         7.110326        7.251050        8.286201
 H         6.946393        7.019655        7.334079
 H         7.741888        6.635100        8.754026
 O         6.182590       13.777905       23.095087
 H         7.044661       14.248207       22.979561
 H         6.059826       13.115805       22.387564
 O        11.042450        5.966283       26.631336
 H        11.101661        6.059178       27.581848
 H        10.377278        5.290077       26.429987
 O        -1.147150        7.923860       21.245756
 H        -1.996836        7.659904       21.619951
 H        -0.773850        8.465146       21.948002
 O        -9.831819        5.838646       20.654860
 H        -8.894886        5.776101       20.162479
 H        -9.861917        5.135446       21.378023
 O         7.639029       19.448326        8.872688
 H         8.224673       19.543201        9.686578
 H         7.811245       18.537922        8.574137
 O        17.224821        0.563717        5.438963
 H        17.906626        1.331283        5.414333
 H        16.881462        0.425308        4.449494
 O        16.338963       23.885176        7.965504
 H        15.760628       23.625546        8.715097
 H        17.206606       23.442919        7.960844
 O        19.595739       32.627083       26.427296
 H        19.108093       31.777597       26.210800
 H        19.082127       33.379456       26.019432
 O         2.547633        7.259307       12.241167
 H         2.436226        7.429550       13.241396
 H         2.819322        8.097159       11.834102
 O        16.292759       15.331608       10.170914
 H        16.103863       14.379124       10.276438
 H        17.222284       15.306908        9.970565
 O         2.392090       13.607418       19.577192
 H         2.874328       13.877753       20.428947
 H         2.329687       12.655496       19.577560
 O        -0.532290       17.791386       22.220896
 H        -1.052090       17.474749       21.411619
 H        -0.570561       17.181067       22.984602
 O        19.115536       23.257969       23.057602
 H        19.637386       22.517027       22.709993
 H        18.116327       22.984367       22.943497
 O        15.204929        2.746864        5.436162
 H        15.571265        1.957636        4.976535
 H        14.187919        2.599074        5.492535
 O         6.174032       21.206244       13.775381
 H         6.966298       20.661337       13.639636
 H         5.925288       20.887981       14.647868
 O         6.297643       -8.192218       19.621040
 H         6.744593       -7.684870       18.862309
 H         6.350967       -9.180037       19.409035
 O         3.183010       25.758724       26.094929
 H         3.917989       25.108116       25.776112
 H         3.518596       26.647736       26.409454
 O         6.682357       10.782239       25.528946
 H         6.982083       11.006109       24.615273
 H         7.436445       10.151774       25.833555
 O        11.409066       11.168095        4.703059
 H        11.535957       10.187375        4.917916
 H        12.216531       11.604445        5.075439
 O         7.635884        6.227253        5.729424
 H         8.533782        6.302646        5.349807
 H         7.467175        5.219718        5.710035
 O         0.512261       19.586212        5.394440
 H         0.119711       19.756651        4.485151
 H         1.358631       20.109514        5.444812
 O        16.603251       -2.777852       22.754030
 H        15.858136       -2.360036       23.156849
 H        16.391502       -3.699113       22.402418
 O        -4.843668       13.030603       10.040589
 H        -4.398901       13.947218        9.911920
 H        -5.310505       12.803391        9.224359
 O         5.977466        6.533556       13.510168
 H         5.003920        6.539204       13.298944
 H         6.056322        5.615907       13.955875
 O         7.479479       25.312357       19.612751
 H         7.163881       25.509468       20.570217
 H         7.031124       24.581478       19.078741
 O         5.002600        7.369083        9.934323
 H         5.394795        7.944446       10.631201
 H         5.792472        7.184373        9.326039
 O        13.811223       15.716372       14.548578
 H        13.116416       16.371359       14.732366
 H        14.523781       16.215382       14.060206
 O        16.553297        9.178174       28.984156
 H        16.715187        9.288585       29.981913
 H        15.827017        8.508312       28.907396
 O        10.318370       22.030106       29.173555
 H        11.080310       22.721889       28.784952
 H        10.582904       22.081360       30.116493
 O        11.912395        7.788158       24.887758
 H        11.638699        7.131475       25.590910
 H        11.555604        8.614464       25.218184
 O        16.547823        7.531368       15.056511
 H        16.990023        8.364686       15.293201
 H        15.539242        7.711472       14.920382
 O        -3.786317       20.630859       14.706661
 H        -4.056205       20.792116       15.656866
 H        -3.843145       21.552624       14.331973
 O         4.225534        3.462700       29.328266
 H         5.657853        2.861527       29.713425
 H         4.005308        4.432637       29.485174
 O         9.339141        2.016500        5.469053
 H         9.739189        2.611321        4.805439
 H         9.847096        2.344357        6.291350
 O         8.366114       14.514874       16.879593
 H         9.378259       14.316611       16.778017
 H         7.807961       14.197893       16.179274
 O        14.199927       15.351617       19.949247
 H        14.163943       14.442801       20.340363
 H        15.142441       15.562561       20.006218
 O        12.189797       23.358339       18.368095
 H        12.777615       22.612219       18.701771
 H        11.510613       23.634172       19.006363
 O         6.605957        8.291639        4.602506
 H         5.669381        8.646901        4.610786
 H         6.568563        7.357655        4.815366
 O        10.906425        2.820120       29.314379
 H        10.668548        1.867462       29.625797
 H        11.816799        3.098186       29.485209
 O         9.825081       25.604483       29.311434
 H         9.923611       24.963188       30.068974
 H         9.898961       25.050261       28.421108
 O        23.707272       -4.674105       10.898055
 H        24.680151       -4.753836       11.154273
 H        23.313154       -5.209280       11.697567
 O        13.204243        2.103852       13.828711
 H        16.366287        3.132939       13.792330
 H        12.500350        2.502096       13.298758
 O        15.306218        7.453928       26.186014
 H        14.696513        6.608694       26.200378
 H        16.133698        7.175974       26.657665
 O        -4.335209       25.689970       16.852814
 H        -4.098494       26.573803       17.268721
 H        -4.299842       25.140158       17.680176
 O        12.293147        7.575773        7.648916
 H        12.817888        8.287328        8.079499
 H        12.980192        7.140118        7.029784
 O        13.767415       31.016050        6.155784
 H        12.810753       30.781725        5.942946
 H        13.973658       30.437273        6.933422
 O         7.690326       15.331171       25.832109
 H         7.739138       16.283907       26.097614
 H         7.794926       15.423676       24.885141
 O         8.723130       15.286665       23.302900
 H         9.144922       14.376310       23.375137
 H         9.573142       15.837472       23.255772
 O        17.937723       19.130138       28.347031
 H        17.054466       19.169113       27.885893
 H        18.096897       20.100695       28.684837
 O         3.110223       14.176974        6.761724
 H         3.144740       14.981537        6.079541
 H         3.524457       14.454390        7.602708
 O        13.992237        7.771252       14.294167
 H        13.883505        8.340922       13.556717
 H         9.975269        8.902025       14.154588
 O        17.813751        1.293838       16.023792
 H        18.161777        1.572745       15.196800
 H        16.928717        1.759911       16.123833
 O         2.086497        7.399673       23.377071
 H         1.923550        7.089202       24.285763
 H         1.207397        7.706986       23.089680
 O         7.009578        4.675788       24.077406
 H         7.425659        5.385998       24.556318
 H         7.579294        3.902898       23.768217
 O        13.469081       21.972273       26.749996
 H        13.082260       21.922096       25.773741
 H        14.231757       21.325411       26.840929
 O        -8.983591       11.637875       17.093454
 H        -8.163935       11.326298       17.498693
 H        -9.522703       10.896484       16.798660
 O         3.190075       30.574057       25.509575
 H         3.557264       30.345976       24.663210
 H         3.465360       29.742542       26.059286
 O         4.115172      -15.686555       16.082766
 H         4.920767      -16.127340       15.679557
 H         4.059711      -15.907926       16.997566
 O         5.519721       25.552776        7.743673
 H         5.789000       25.800436        6.815583
 H         6.288139       25.578388        8.323880
 O        16.063742        3.150533       12.880002
 H        15.549029        3.982385       12.805247
 H        13.038058        7.506500       14.435175
 O        12.269965       22.033646       24.266073
 H        11.301440       22.308937       24.334475
 H        12.150814       21.075424       23.996365
 O        19.562233       12.350174        5.492252
 H        18.782215       12.984442        5.896448
 H        19.811321       12.772270        4.669612
 O        -4.015661       -4.417409        8.631391
 H        -4.676600       -4.487072        9.351533
 H        -3.092494       -4.589900        9.003778
 O        -4.569235       24.619633       26.773411
 H        -4.703218       23.773153       26.211758
 H        -4.105623       25.289965       26.203676
 O         9.366224       20.989897       19.540752
 H         8.991359       20.137173       19.089186
 H         9.655744       21.451609       18.697708
 O         9.792944       29.613859       15.256140
 H        10.142962       29.075476       16.007444
 H         9.001109       29.148298       14.870298
 O         6.858349        5.634404       19.238459
 H         6.602461        5.179763       18.403093
 H         7.160707        6.529283       19.095219
 O         4.701350        2.146617       13.956903
 H         4.184570        2.269489       13.099298
 H         5.177589        1.333233       13.784187
 O        32.215214       21.269747       25.404961
 H        31.839102       21.486813       24.570089
 H        31.557344       20.940653       25.985390
 O         8.013204      -14.473560       15.577333
 H         8.918657      -14.402818       15.203667
 H         8.088121      -14.701886       16.509386
 O         1.347112       28.617659       16.713680
 H        -0.240189       29.031301       16.071350
 H         1.921865       29.463341       16.593346
 O        -1.929853       -1.387983       11.619796
 H        -2.650828       -1.802463       12.171693
 H        -1.245888       -0.914056       12.194516
 O         4.198833       13.335067       11.872794
 H         4.982123       13.123524       11.325696
 H         4.433045       14.199201       12.368389
 O        15.048440       11.625365       12.894911
 H        14.381948       10.921358       12.628325
 H        15.747730       11.199618       13.431605
 O        20.371847       20.588860       16.664175
 H        19.712086       20.443567       17.365879
 H        21.196306       20.114752       16.924652
 O         8.805490        9.847843        4.468754
 H         9.535065        9.294851        4.841039
 H         7.960454        9.456996        4.733509
 O         8.566943       19.532463       13.580013
 H         9.430582       19.969416       13.912423
 H         8.640287       18.592583       13.589100
 O         7.761669       12.320601       13.044596
 H         7.569580       12.969231       12.280520
 H         7.267078       11.505225       12.735465
 O        14.020850       25.031034        5.586575
 H        13.277925       24.968538        6.213732
 H        13.614282       25.356949        4.731949
 O         4.393333        2.676838        5.490457
 H         4.335964        3.441325        6.149573
 H         4.278438        3.095705        4.610280
 O         0.155392       25.231256       12.700156
 H        -0.158378       26.063068       13.191692
 H         0.619173       25.457392       11.848687
 O       -11.528750        5.401265       16.375656
 H       -11.910218        6.265433       15.938468
 H       -11.522880        5.691981       17.337030
 O        11.692911       20.820154       21.233805
 H        11.918335       21.800766       21.421011
 H        10.820917       20.747686       20.711130
 O        17.128828       15.119834       17.105925
 H        18.127781       15.297434       17.088682
 H        17.076729       14.545292       17.905607
 O         3.025573       11.129655       27.453854
 H         2.649079       10.396267       28.035334
 H         3.440017       10.650128       26.746058
 O        10.282588        2.655932        8.058115
 H        10.732100        3.519872        8.238799
 H         9.365458        2.863158        8.371093
 O        -0.735785        8.016440       28.994795
 H        -1.019329        8.596867       28.180536
 H        -1.079413        8.689551       29.623093
 O         2.941214       15.175760       22.192196
 H         3.741735       15.439244       22.708696
 H         2.632804       15.922962       21.660278
 O         9.855561        8.760939       11.216594
 H         9.132309        8.595037       10.544556
 H         9.918128        9.842879       11.320415
 O        20.870022       25.231918       13.477365
 H        21.227333       25.042019       14.360998
 H        20.546379       24.393658       12.997090
 O        15.829565       12.090327        5.373528
 H        16.176592       12.733723        6.048521
 H        16.183025       12.362581        4.421795
 O         4.354427        1.176962       20.334875
 H         3.386749        1.444493       20.450222
 H         1.357478        3.137412       17.662235
 O        16.367207       27.323362       21.382774
 H        16.483250       28.263039       21.643385
 H        14.333364       30.459511       19.567570
 O        -2.348089       -1.647724       28.216698
 H        -2.471118       -0.777589       27.786282
 H        -1.849211       -2.320160       27.664429
 O         5.185044       24.178289       25.500240
 H         5.350879       23.388006       26.101604
 H         5.067072       23.677372       24.602737
 O         5.279968       20.897852        9.251514
 H         4.802827       20.355556        9.922733
 H         6.132423       20.388247        9.218788
 O        13.328052       26.248739       26.877419
 H        14.174021       25.788736       26.772284
 H        15.752161       26.953737       22.110338
 O       -10.936664       10.216990       21.128807
 H       -11.269915       10.569268       21.968611
 H       -10.614962        9.267305       21.367079
 O        -4.816156       29.954967       19.322937
 H        -5.734093       30.276438       19.400955
 H        -4.456091       29.652346       20.220146
 O         6.524291       -2.209356        5.511611
 H         6.657687       -2.421965        6.495875
 H         7.059880       -2.834396        4.998825
 O        12.227502       11.307305        8.267538
 H        12.712307       11.670171        7.469160
 H        11.287931       11.231548        7.990145
 O        14.311632        1.081104       23.014154
 H        14.630191        0.213837       23.332619
 H        13.368770        0.907820       22.764376
 O         4.815938       17.192873       25.857962
 H         3.979132       17.326754       25.304491
 H         5.448496       16.749506       25.236462
 O         0.913291       16.874918       12.385933
 H         1.527561       17.656067       12.376131
 H         1.308971       16.347393       11.671193
 O        13.100050        9.598866       12.206918
 H        13.167034        9.413400       11.267029
 H        12.187277        9.905323       12.368067
 O        12.767866       15.341393        5.440942
 H        13.591632       15.877478        5.681188
 H        12.745885       15.372255        4.399632
 O        -5.082941      -17.020351       13.602974
 H        -5.076406      -16.806864       12.263412
 H        -4.628450      -17.886703       13.917737
 O       -11.660804       13.248843       29.031555
 H       -11.340023       13.217782       29.936176
 H       -11.574714       12.342679       28.577959
 O         8.216807        7.979231       22.519146
 H         7.657677        7.516071       23.282211
 H         8.329241        9.005310       22.643524
 O         8.733547       -4.763198       25.160084
 H         7.963140       -4.904350       24.494068
 H         9.441605       -5.173101       24.604952
 O         4.344317       29.702240       23.197184
 H         5.253932       30.099108       23.362396
 H         4.348026       28.714474       23.426334
 O         8.546370        5.798648        9.959254
 H         8.345961        5.277710       10.827621
 H         9.485718        5.553775        9.695610
 O        -0.211482       23.215397        9.634486
 H        -0.862729       23.204363       10.441936
 H        -0.288996       22.318197        9.211227
 O         6.693197        0.517880        5.536951
 H         6.551522        1.002633        4.727701
 H         6.786827       -0.458033        5.302171
 O         2.856120       20.874939        5.398781
 H         2.359722       21.679659        5.324050
 H         2.978720       20.674198        4.421175
 O        17.499949        5.919971       29.196177
 H        17.577274        5.897848       30.200047
 H        16.570358        5.753978       28.978401
 O        -6.391164       21.507101       27.757990
 H        -6.067469       21.178249       26.903883
 H        -5.634807       21.715338       28.322210
 O        25.668835       17.719965       18.373232
 H        24.783392       18.078009       18.117575
 H        26.006929       17.498390       17.455345
 O        18.727388        9.333861        8.418047
 H        18.750813        8.510382        8.998824
 H        19.610806        9.646252        8.401897
 O         7.561558       25.839104       26.144869
 H         6.819717       25.202162       25.859003
 H         8.375426       25.258287       26.208014
 O        10.991034        4.180184       21.666216
 H        11.015893        4.983026       22.360039
 H        11.029343        3.303665       22.124752
 O         6.965217       19.973940       23.100195
 H         7.283937       19.116068       22.724741
 H         5.952400       19.858757       23.168638
 O        10.343535       -3.371456       17.164843
 H         9.689073       -2.879176       16.733452
 H        11.126263       -2.827015       17.384758
 O         3.013928        9.004431       18.784750
 H         2.917892        8.039419       18.896450
 H         2.878655        9.493814       19.614977
 O         7.011332       -0.120548       29.196688
 H         7.950393        0.249806       29.037220
 H         7.042045       -0.415374       30.172047
 O        -3.283897        2.710088       11.709936
 H        -4.228057        2.936425       11.713004
 H        -3.064737        1.958115       11.090777
 O         2.981757       27.037741        8.039407
 H         2.913158       26.924341        9.001024
 H         3.942308       26.786787        8.049182
 O        20.227346       16.702793       11.148696
 H        19.947996       17.655462       11.299047
 H        21.185080       16.714106       11.114093
 O        11.194933       14.009452       16.505821
 H        11.038280       14.091825       15.508770
 H        11.731095       14.840738       16.801321
 O        11.159975        5.248730        9.180924
 H        11.554108        6.043281        8.816203
 H        11.396097        5.350079       10.128205
 O         6.200647       13.316199       28.989880
 H         7.172943       13.002297       29.022478
 H         6.016914       13.135787       30.024578
 O         9.727828        8.798510       17.283875
 H        10.259609        9.203742       16.613152
 H         9.151644        8.218161       16.746161
 O         3.974284       18.575903       20.400248
 H         3.791234       19.322855       19.721903
 H         4.730385       18.071819       19.942719
 O        12.407716       11.752035       28.845850
 H        11.879628       12.465579       29.297983
 H        11.694229       11.064654       28.740147
 O         7.591311       -0.434423        9.699712
 H         7.276659       -1.271532       10.062292
 H         8.408523       -0.633681        9.224749
 O         1.680564        2.781684       30.252361
 H         1.173890        3.528836       29.846430
 H         3.487453        3.003433       29.843521
 O        -4.498859       14.164937       13.722224
 H        -3.620380       13.908347       13.291623
 H        -5.121977       13.370489       13.795211
 O         0.446864       -1.341455       20.264750
 H         0.132769       -0.517309       20.622086
 H         0.943078       -1.762303       20.997112
 O         6.943260       12.988426        7.668285
 H         6.395279       12.674350        6.895319
 H         7.819938       12.477583        7.546998
 O        23.820911       11.320111        7.610670
 H        23.792013       11.081395        6.651730
 H        23.513937       10.492339        8.233595
 O         9.715492       -0.697205        5.446969
 H         9.661607        0.293829        5.374322
 H         8.869391       -0.929656        4.972636
 O        15.095052       17.173180        8.635117
 H        14.423079       17.614906        9.230845
 H        15.365067       16.310858        9.075752
 O        -5.813385       -1.819218       22.183601
 H        -5.397775       -1.159374       21.538437
 H        -6.381670       -2.469338       21.631870
 O        13.860751       12.232212       16.309534
 H        14.555856       12.353066       17.033171
 H        13.013475       12.436824       16.739710
 O        -7.851406       17.116468       15.550456
 H        -8.664524       17.595282       15.189287
 H        -7.329690       17.680849       16.165167
 O        -4.101446       -2.086973       13.273172
 H        -5.024986       -2.046515       12.964794
 H        -3.854143       -1.224338       13.642417
 O        -7.661275       19.681753       29.193554
 H        -8.203629       20.173122       29.806355
 H        -7.069961       20.354342       28.598183
 O        13.560924        9.263428        9.477309
 H        14.503606        9.638619        9.472668
 H        13.041322       10.096003        9.235009
 O        19.895641       -2.452727       11.806608
 H        20.017330       -3.046910       12.585036
 H        20.048277       -2.927658       11.015141
 O        11.380249       31.731791       14.302601
 H        11.651496       31.360054       13.373275
 H        11.010438       30.887571       14.774232
 O         4.853509       19.591066       11.532824
 H         5.445688       20.015676       12.205400
 H         4.001888       19.332403       12.015859
 O        17.243237        8.475214        6.063656
 H        17.576178        8.752714        6.957837
 H        16.297094        8.517207        6.078442
 O        -6.425485       22.788626       16.017487
 H        -6.651307       23.734478       15.917942
 H        -7.172873       22.292675       15.633842
 O        -1.074435        2.883915       28.809162
 H        -1.033404        1.756889       27.503006
 H        -0.609927        2.525042       29.569820
 O        11.339414       32.313400       29.025488
 H        12.269081       32.535923       28.962301
 H        11.224202       32.206577       30.021671
 O         8.328621        2.163418       23.871834
 H         8.266925        1.672657       24.725788
 H         9.216980        1.961388       23.400520
 O        17.038490       22.903025       11.771338
 H        18.067055       22.827953       11.870193
 H        16.913540       23.833387       11.435900
 O        21.309523        3.849079       14.593610
 H        20.717134        3.091483       14.385405
 H        20.939505        4.109823       15.506604
 O        -3.273025        1.560299       25.435417
 H        -1.870819        5.209790       26.223522
 H        -2.359411        1.514982       25.850967
 O        16.466055       13.989279       14.669702
 H        17.062395       14.326557       14.021044
 H        16.750172       14.300957       15.572108
 O        -3.146925      -11.205966       30.051798
 H        -2.489415      -10.542262       29.681023
 H        -4.060709      -10.825696       29.665922
 O        -2.645923       15.356688       26.936520
 H        -1.894854       14.705789       26.829618
 H        -3.517158       14.868074       26.915892
 O         9.506007        3.327415       26.794607
 H        10.016650        3.131727       27.584475
 H        11.439382        1.443162       24.441343
 O        -2.784422       -5.101422       11.849755
 H        -2.353332       -4.936724       12.725651
 H        -2.190098       -4.985734       11.088415
 O        10.810287       28.352097       17.413315
 H        11.728224       28.496649       17.900738
 H        10.283930       28.922441       18.008945
 O        13.073250        6.980164       17.072155
 H        13.170053        6.079626       16.689180
 H        12.392673        6.926870       17.796965
 O        12.576291        2.562933        5.385316
 H        12.347150        3.508604        5.444354
 H        12.154151        2.324832        4.508686
 O         8.532595        9.443336       26.629198
 H         8.657572        9.188240       27.592913
 H         9.347978       10.056412       26.498062
 O         2.261313        5.612124        8.690679
 H         1.907371        6.504072        8.581702
 H         2.762283        5.525949        9.573390
 O        -4.877619       13.858835       26.796793
 H        -5.434349       14.414047       26.211424
 H        -5.286162       13.805896       27.701788
 O         8.162074        6.967135       16.110838
 H         7.527503        7.309021       15.470858
 H         8.605728        6.177080       15.700672
 O         6.772245        3.926775       27.067513
 H         6.899941        4.382597       26.197344
 H         7.611703        3.426120       27.144318
 O        -0.753001       20.867357       29.929649
 H        -0.689541       19.889605       29.730391
 H        -1.738725       21.025141       29.773756
 O        -1.431277       11.651295       25.116890
 H        -1.070698       12.489707       25.454603
 H        -2.382359       11.605146       25.307203
 O        -0.892307        9.451279       26.899742
 H        -1.031332       10.390299       26.517435
 H        -0.223298        8.895591       26.489933
 O         0.921409       20.313393       21.686119
 H         0.376761       19.541159       21.995489
 H         0.555222       20.515390       20.749216
 O        -0.241873       25.025295       17.190386
 H         0.431940       24.382637       17.011816
 H        -0.980829       24.596067       17.684240
 O        12.601324       13.824121       12.523757
 H        12.852244       13.497377       11.660693
 H        12.586948       14.780310       12.432891
 O         6.034069       19.060272        5.850994
 H         6.935870       19.199955        5.546171
 H         5.528751       18.893452        5.023775
 O        -7.671204       14.025261       19.293383
 H        -7.558605       14.277648       18.331324
 H        -6.770928       13.816175       19.682285
 O         7.785869       26.624624       11.524240
 H         7.317126       26.245430       12.283430
 H         7.846917       25.904915       10.871968
