# Supplementary material for: Revealing the molecular interplay of coverage, wettability, and capacitive response at the Pt(111)-water solution interface under bias
Source: Commun Chem. 2025 Feb 24;8:58. doi: 10.1038/s42004-025-01446-w (PMC11850831; doi:10.1038/s42004-025-01446-w)
Supplement: Supplementary file 5 — Supplementary Data 2 [file 42004_2025_1446_MOESM5_ESM.txt]

1223
 Cell param a = 1.4568340245202959E+01  b = 2.5233000000000001E+01 c = 3.6886200000000002E+01
 Na       15.716628        0.477821        5.815014
 Na       20.299601       21.865578        6.278138
 Na        9.041195       11.981266       27.111212
 Na       22.457613       17.847698        5.166883
 Na       -9.384891       -3.487837       27.676739
 Na        5.057187       33.828964       29.490583
 Na        2.831446       15.597396       28.821886
 Na       -2.735013       13.510825       18.726891
 Na       -0.541793       18.272873       13.793775
 Na       22.843313       27.946255       13.103360
 Cl       -3.290728        5.912163        4.813063
 Cl       -3.571327        3.120058       15.457384
 Cl        9.252841       16.666121       19.409042
 Cl        8.615540       20.555740        4.748074
 Cl        4.009056       13.179878       21.132601
 Cl      -13.116042       16.169836       24.070507
 Cl        2.465231       -9.025520        8.541231
 Cl      -12.787425       33.702545       29.939125
 Cl       -1.360954       -4.837377       15.495721
 Cl        5.996074       16.577595       10.500381
 Pt        0.000000        0.000000        0.000000
 Pt        0.000000       19.625700        0.000000
 Pt        4.856113        0.000000        0.000000
 Pt        4.856113       19.625700        0.000000
 Pt        9.712237        0.000000        0.000000
 Pt        9.712237       19.625700        0.000000
 Pt        2.428057        1.401840        0.000000
 Pt        2.428057       21.027599        0.000000
 Pt        7.284170        1.401840        0.000000
 Pt        7.284170       21.027599        0.000000
 Pt       12.140334        1.401840        0.000000
 Pt       12.140334       21.027599        0.000000
 Pt        0.000000        2.803690        0.000000
 Pt        0.000000       22.429501        0.000000
 Pt        4.856113        2.803690        0.000000
 Pt        4.856113       22.429501        0.000000
 Pt        9.712237        2.803690        0.000000
 Pt        9.712237       22.429501        0.000000
 Pt        2.428057        4.205530        0.000000
 Pt        2.428057       23.831200        0.000000
 Pt        7.284170        4.205530        0.000000
 Pt        7.284170       23.831200        0.000000
 Pt       12.140334        4.205530        0.000000
 Pt       12.140334       23.831200        0.000000
 Pt        0.000000        5.607380        0.000000
 Pt        4.856113        5.607380        0.000000
 Pt        9.712237        5.607380        0.000000
 Pt        2.428057        7.009220        0.000000
 Pt        7.284170        7.009220        0.000000
 Pt       12.140334        7.009220        0.000000
 Pt        0.000000        8.411070        0.000000
 Pt        4.856113        8.411070        0.000000
 Pt        9.712237        8.411070        0.000000
 Pt        2.428057        9.812900        0.000000
 Pt        7.284170        9.812900        0.000000
 Pt       12.140334        9.812900        0.000000
 Pt        0.000000       11.214900        0.000000
 Pt        4.856113       11.214900        0.000000
 Pt        9.712237       11.214900        0.000000
 Pt        2.428057       12.616700        0.000000
 Pt        7.284170       12.616700        0.000000
 Pt       12.140334       12.616700        0.000000
 Pt        0.000000       14.018400        0.000000
 Pt        4.856113       14.018400        0.000000
 Pt        9.712237       14.018400        0.000000
 Pt        2.428057       15.420200        0.000000
 Pt        7.284170       15.420200        0.000000
 Pt       12.140334       15.420200        0.000000
 Pt        0.000000       16.822100        0.000000
 Pt        4.856113       16.822100        0.000000
 Pt        9.712237       16.822100        0.000000
 Pt        2.428057       18.224001        0.000000
 Pt        7.284170       18.224001        0.000000
 Pt       12.140334       18.224001        0.000000
 Pt        1.646677       19.608885        2.229001
 Pt        6.453702       19.652573        2.286563
 Pt       11.391696       19.639629        2.299930
 Pt        4.001088        1.457212        2.345651
 Pt        4.075401       21.007277        2.296349
 Pt        8.861155        1.405889        2.217486
 Pt        8.900754       21.064062        2.291102
 Pt       13.771510        1.407356        2.223595
 Pt       13.795574       21.031832        2.221541
 Pt        1.638002        2.845613        2.277371
 Pt        1.588040       22.407789        2.188483
 Pt        6.451185        2.888944        2.257568
 Pt        6.405195       22.428190        2.270397
 Pt       11.316518        2.852125        2.326673
 Pt       11.372607       22.404861        2.312521
 Pt        4.014641        4.316897        2.223239
 Pt        3.993610       23.844969        2.279270
 Pt        8.887580        4.330144        2.188770
 Pt        8.934361       23.866451        2.245808
 Pt       13.744739        4.224513        2.277739
 Pt       13.809334       23.796957        2.282726
 Pt        1.558171        5.674864        2.236562
 Pt        1.572792        0.017025        2.242486
 Pt        6.401686        5.684578        2.224423
 Pt        6.448153        0.043624        2.228449
 Pt       11.332037        5.732872        2.328375
 Pt       11.409953        0.001250        2.231163
 Pt        3.984458        7.125442        2.213018
 Pt        8.838828        7.065619        2.234622
 Pt       13.769925        7.069773        2.291142
 Pt        1.577606        8.469749        2.228847
 Pt        6.488814        8.423946        2.209578
 Pt       11.361910        8.476463        2.185668
 Pt        4.086227        9.825548        2.244387
 Pt        8.967270        9.820749        2.224833
 Pt       13.735452        9.821822        2.363196
 Pt        1.682195       11.233770        2.336479
 Pt        6.509105       11.163219        2.337952
 Pt       11.343216       11.253419        2.333904
 Pt        4.122869       12.610521        2.272179
 Pt        8.838893       12.591804        2.305099
 Pt       13.739811       12.617287        2.325773
 Pt        1.624129       13.964206        2.312283
 Pt        6.435760       14.029359        2.213322
 Pt       11.263385       14.057646        2.306706
 Pt        4.073507       15.462284        2.320710
 Pt        8.856766       15.466657        2.291714
 Pt       13.664274       15.389254        2.322254
 Pt        1.658764       16.807383        2.228865
 Pt        6.528632       16.852365        2.304402
 Pt       11.292233       16.828152        2.251315
 Pt        4.063756       18.212572        2.268886
 Pt        8.934185       18.202087        2.324821
 Pt       13.809824       18.121120        2.349190
 Pt        1.665561       19.581177       32.421078
 Pt        6.553369       19.625734       32.336952
 Pt       11.336364       19.633974       32.236328
 Pt        4.065081        1.399942       32.314419
 Pt        4.075738       21.013927       32.292679
 Pt        8.929397        1.423678       32.314259
 Pt        8.959915       21.011255       32.319355
 Pt       13.801658        1.446465       32.296356
 Pt       13.749426       20.987761       32.335735
 Pt        1.600039        2.866976       32.262619
 Pt        1.611883       22.422836       32.322994
 Pt        6.543012        2.833949       32.204849
 Pt        6.498203       22.320822       32.286732
 Pt       11.260782        2.858222       32.194679
 Pt       11.361060       22.375801       32.343281
 Pt        4.102211        4.231230       32.357380
 Pt        4.104673       23.822649       32.216446
 Pt        8.926996        4.254621       32.353985
 Pt        8.976437       23.861418       32.293095
 Pt       13.720813        4.231655       32.324532
 Pt       13.757740       23.855820       32.351536
 Pt        1.639646        5.623853       32.377758
 Pt        1.661382        0.019195       32.319363
 Pt        6.503942        5.687009       32.347424
 Pt        6.524125       -0.066398       32.318943
 Pt       11.313529        5.679403       32.299301
 Pt       11.366441       -0.003523       32.247051
 Pt        4.081193        7.052448       32.386288
 Pt        8.930106        7.082182       32.290257
 Pt       13.783750        6.962148       32.380001
 Pt        1.608719        8.415640       32.326839
 Pt        6.488894        8.416310       32.317554
 Pt       11.304895        8.475882       32.313396
 Pt        4.083184        9.811844       32.309216
 Pt        8.847343        9.783333       32.256687
 Pt       13.734626        9.795679       32.387123
 Pt        1.660728       11.249574       32.370148
 Pt        6.446735       11.263132       32.327465
 Pt       11.321499       11.202292       32.430126
 Pt        4.072342       12.590831       32.256855
 Pt        8.896604       12.588461       32.359718
 Pt       13.741327       12.619175       32.296009
 Pt        1.634999       14.023291       32.306690
 Pt        6.489849       14.046041       32.246845
 Pt       11.277271       14.023861       32.309219
 Pt        4.077349       15.489235       32.278145
 Pt        8.846243       15.404347       32.359680
 Pt       13.724868       15.431881       32.389759
 Pt        1.669605       16.799492       32.284977
 Pt        6.520185       16.818750       32.250965
 Pt       11.297548       16.845810       32.360409
 Pt        4.130726       18.244593       32.326820
 Pt        8.939601       18.324362       32.316814
 Pt       13.778430       18.223104       32.317520
 Pt        3.238057        0.000000       34.597000
 Pt        3.238057       19.625700       34.597000
 Pt        8.094180        0.000000       34.597000
 Pt        8.094180       19.625700       34.597000
 Pt       12.950294        0.000000       34.597000
 Pt       12.950294       19.625700       34.597000
 Pt        0.810001        1.401840       34.597000
 Pt        0.810001       21.027599       34.597000
 Pt        5.666113        1.401840       34.597000
 Pt        5.666113       21.027599       34.597000
 Pt       10.522247        1.401840       34.597000
 Pt       10.522247       21.027599       34.597000
 Pt        3.238057        2.803690       34.597000
 Pt        3.238057       22.429501       34.597000
 Pt        8.094180        2.803690       34.597000
 Pt        8.094180       22.429501       34.597000
 Pt       12.950294        2.803690       34.597000
 Pt       12.950294       22.429501       34.597000
 Pt        0.810001        4.205530       34.597000
 Pt        0.810001       23.831200       34.597000
 Pt        5.666113        4.205530       34.597000
 Pt        5.666113       23.831200       34.597000
 Pt       10.522247        4.205530       34.597000
 Pt       10.522247       23.831200       34.597000
 Pt        3.238057        5.607380       34.597000
 Pt        8.094180        5.607380       34.597000
 Pt       12.950294        5.607380       34.597000
 Pt        0.810001        7.009220       34.597000
 Pt        5.666113        7.009220       34.597000
 Pt       10.522247        7.009220       34.597000
 Pt        3.238057        8.411070       34.597000
 Pt        8.094180        8.411070       34.597000
 Pt       12.950294        8.411070       34.597000
 Pt        0.810001        9.812900       34.597000
 Pt        5.666113        9.812900       34.597000
 Pt       10.522247        9.812900       34.597000
 Pt        3.238057       11.214900       34.597000
 Pt        8.094180       11.214900       34.597000
 Pt       12.950294       11.214900       34.597000
 Pt        0.810001       12.616700       34.597000
 Pt        5.666113       12.616700       34.597000
 Pt       10.522247       12.616700       34.597000
 Pt        3.238057       14.018400       34.597000
 Pt        8.094180       14.018400       34.597000
 Pt       12.950294       14.018400       34.597000
 Pt        0.810001       15.420200       34.597000
 Pt        5.666113       15.420200       34.597000
 Pt       10.522247       15.420200       34.597000
 Pt        3.238057       16.822100       34.597000
 Pt        8.094180       16.822100       34.597000
 Pt       12.950294       16.822100       34.597000
 Pt        0.810001       18.224001       34.597000
 Pt        5.666113       18.224001       34.597000
 Pt       10.522247       18.224001       34.597000
 O        19.361021       16.762766       13.308805
 H        20.258127       16.511520       12.903682
 H        19.181992       15.879464       13.772120
 O        -4.965279        8.289237       25.511702
 H        -5.825876        8.161343       25.084379
 H        -4.632190        7.391484       25.740953
 O         0.276261       22.922457       29.388039
 H        -0.036953       23.110704       30.305296
 H        -0.095259       22.015459       29.277016
 O       -21.378229        9.587455       13.061349
 H       -20.704512       10.172071       13.450001
 H       -21.267088        8.603175       13.316557
 O         4.585787       14.391735       29.601059
 H         5.274953       14.645393       30.253666
 H         4.249806       13.587022       30.044291
 O        12.107986        6.600634       14.781189
 H        11.203423        6.933749       14.990365
 H        12.072729        5.619412       14.678111
 O        -7.202711        4.065801       14.858858
 H        -8.168313        4.098236       14.882334
 H        -7.082917        3.772321       15.840052
 O        14.875626       13.268541       13.106573
 H        14.761761       12.802039       13.992081
 H        15.519510       12.793887       12.555068
 O       -11.929493       24.024597       24.010403
 H       -11.420896       23.520950       24.706291
 H       -12.506203       23.311455       23.639076
 O        -4.729683       12.070326       18.366987
 H        -5.024401       12.551130       17.572283
 H        -5.369936       12.322886       19.073860
 O         9.106454        3.644015       23.173351
 H         9.206421        4.620534       23.033302
 H         8.111580        3.520201       23.092028
 O       -12.038665        5.984152       22.642281
 H       -11.946911        5.625766       21.720409
 H       -11.922321        5.279561       23.374147
 O        26.404428       -5.968768       17.983416
 H        26.916403       -5.310775       17.448303
 H        25.740019       -6.228736       17.233610
 O         2.241306       15.816978       17.739563
 H         1.817955       15.809875       18.609554
 H         1.597022       16.127043       17.043703
 O        -0.983739       28.626450        7.711873
 H        -1.605687       29.053970        8.378117
 H        -0.497285       29.348110        7.262246
 O        30.669582       10.455974       18.445890
 H        30.337399       11.196206       18.977762
 H        31.645781       10.625275       18.522564
 O        10.190855        1.370655        8.038258
 H        10.692311        1.231069        8.933966
 H        10.566397        2.260667        7.819527
 O         8.638565       15.195050       11.488327
 H         7.684977       15.381194       11.311906
 H         9.005697       16.074146       11.840651
 O        14.348967       20.444475       25.296091
 H        13.989357       19.591726       24.872040
 H        13.539435       20.704319       25.785414
 O         6.304756       -1.086813        5.756659
 H         5.567275       -0.844879        5.152994
 H         6.515502       -0.326452        6.359252
 O        23.052313       36.303070        6.562456
 H        23.947147       36.661163        6.373187
 H        22.659555       36.782772        7.333474
 O         0.184218       -8.750096       16.294930
 H        -0.450753       -8.450382       16.990696
 H        -0.404539       -8.992209       15.537543
 O        13.542359        1.316312       15.849066
 H        12.712405        1.835893       16.053671
 H        14.271954        1.852770       16.241970
 O        10.542548       16.947969        5.366011
 H        11.317980       16.404329        5.661201
 H        10.423779       16.520782        4.474027
 O        13.310643        1.094128        5.458348
 H        13.493477        1.351607        4.493829
 H        12.648367        0.374471        5.329880
 O         5.827948       24.190142        9.651890
 H         6.546760       24.782202        9.408073
 H         4.943898       24.399544        9.251986
 O        16.512585       10.913921       11.969369
 H        16.211155       10.972693       10.994182
 H        17.254030       10.281527       12.004557
 O        20.069120        2.797574        8.972493
 H        20.126198        3.768610        8.928305
 H        19.135807        2.730823        9.219690
 O        13.515323       41.377640       29.552240
 H        13.511344       42.120167       28.904243
 H        13.065615       41.751312       30.358866
 O       -12.952035       18.841654       13.866422
 H       -12.638715       18.633982       12.956281
 H       -12.305109       18.356377       14.418276
 O        13.939727       20.324881       29.050756
 H        14.752777       19.920443       29.558033
 H        13.242908       20.308983       29.773424
 O        -2.399093        2.850151       22.592012
 H        -1.852779        3.353769       21.945953
 H        -1.720031        2.151208       22.883537
 O       -19.518068       14.235682       27.162191
 H       -18.514217       14.145270       27.163815
 H       -19.623613       14.458936       26.196230
 O        15.259748       -0.904466       14.588246
 H        15.765948       -0.690257       13.776549
 H        14.423299       -1.360144       14.281637
 O         8.831026       16.596531       29.037819
 H         8.216485       16.378380       28.317238
 H         8.380593       17.255596       29.586092
 O        15.771646       19.004087        7.606966
 H        16.221081       18.217533        8.053344
 H        14.950515       19.023611        8.166208
 O         1.439904       16.983953       30.141308
 H         1.817923       17.883476       29.854235
 H         0.518628       16.666544       29.836969
 O        -5.640230        2.023491       29.055618
 H       -17.496277       -1.434722       25.283285
 H        -5.634051        2.176576       28.069349
 O         7.045644        5.541677       11.679192
 H         7.292147        6.210838       12.354676
 H         7.791024        5.378174       11.071666
 O        -6.649048       10.437440       21.383167
 H        -6.731219       11.387421       20.962376
 H        -7.494684       10.518364       21.919529
 O        -6.409046       17.684315       14.846474
 H        -7.135540       18.181116       14.459160
 H        -6.822581       16.947832       15.448040
 O         4.628675       17.453659       28.825291
 H         4.813752       17.580019       29.800402
 H         5.327843       18.079979       28.544476
 O         7.425374        7.756659       29.270807
 H         7.904963        7.846791       30.140862
 H         7.475482        6.870057       28.847773
 O        17.960669       22.439140        5.002717
 H        17.736347       21.942677        5.844959
 H        18.007353       21.752785        4.304632
 O         4.795481       -8.748762       22.211191
 H         4.840411       -9.729527       22.259163
 H         5.639968       -8.352098       21.883038
 O       -14.579999       23.519695       26.596563
 H       -13.689857       23.878572       26.322218
 H       -14.488038       23.464046       27.580902
 O         5.939395       16.794273        6.075689
 H         6.357452       16.442585        6.891169
 H         5.312140       17.437935        6.525904
 O         9.554485       15.415620       24.541826
 H         9.337749       16.265068       24.122463
 H        10.362108       15.019496       24.086134
 O        -2.800606        1.241704       26.451302
 H        -2.695428        0.887905       27.351326
 H        -3.749269        1.396279       26.244465
 O        -0.306753       17.129107       20.487558
 H         0.563445       16.687534       20.658333
 H        -0.122534       18.111162       20.523045
 O         6.286171       23.505453       29.104984
 H         6.528316       23.258764       30.017178
 H         7.107659       24.030643       28.834028
 O        10.940307       19.628340       29.127108
 H        10.236232       20.156277       29.621063
 H        10.734822       18.705486       29.391441
 O        -9.932948       16.811754       25.113798
 H        -9.793068       16.707949       24.121510
 H       -10.417013       15.982854       25.235245
 O         2.803966        4.020355        8.482862
 H         2.928747        4.988850        8.413431
 H         2.508492        3.903135        9.401526
 O        12.553809       10.934711        6.623643
 H        13.505850       10.743489        6.643266
 H        12.061847       10.086784        6.388580
 O         3.048667       32.244022        7.540316
 H         2.680241       32.505177        6.664165
 H         2.968573       33.063232        8.040201
 O        16.375111       19.441133       29.413185
 H        16.637247       19.507412       28.412582
 H        17.004093       20.038786       29.887335
 O         4.853220       -8.461859       18.091017
 H         4.724440       -7.830245       17.367445
 H         3.873499       -8.775842       18.039835
 O        11.199286       17.513634       26.354530
 H        11.618213       17.409676       25.418514
 H        11.527061       16.600399       26.603107
 O        -1.226565        8.752146       10.174786
 H        -0.384904        8.279542       10.122393
 H        -1.619123        8.422567       11.007022
 O         7.970510      -12.363232       20.067215
 H         7.783617      -11.693425       20.787857
 H         7.320730      -12.369859       19.260767
 O        13.819099       32.287884       12.842624
 H        13.106642       32.317711       13.512802
 H        14.547348       32.859383       13.155126
 O        -1.189105       -0.138267       11.205939
 H        -0.204962       -0.049771       11.166781
 H        -1.406981       -0.951221       10.606211
 O         1.674976       13.441370       28.879208
 H         2.313179       12.656754       28.976355
 H         1.430308       13.347631       27.921841
 O         4.013402       11.067264       18.862532
 H         4.198902       11.786104       19.510958
 H         4.141169       11.589170       18.038010
 O       -10.056062       -4.752051       21.096262
 H       -10.895999       -4.800179       20.519627
 H        -9.558567       -5.573485       21.006304
 O        -0.814612        8.368417       27.034237
 H        -0.715119        9.341021       27.012318
 H        -1.704215        8.180708       27.461233
 O        15.573968        3.226149       16.577654
 H        16.425529        3.250380       16.120085
 H        15.741468        2.701766       17.444439
 O        10.753484        8.940615        5.368060
 H        11.061852        9.343037        4.499177
 H        11.097054        8.020057        5.178361
 O        16.715256       20.762140       19.844860
 H        15.773056       20.678055       20.163656
 H        16.637333       20.502712       18.893913
 O         8.047979       12.263932       29.366976
 H         7.806398       12.972773       29.996904
 H         8.538406       11.633574       29.976704
 O        -3.675668       14.308924       20.702044
 H        -4.498572       13.776301       20.923244
 H        -4.098830       15.205967       20.483932
 O        -0.393339       14.075927        5.367914
 H         0.350612       14.409245        4.832223
 H        -1.236701       14.057503        4.817075
 O        -7.188395       21.643581        7.923772
 H        -6.285373       21.949207        8.138310
 H        -7.095200       20.749973        7.559267
 O        12.781521        7.705299       17.247732
 H        13.371959        8.455936       17.039299
 H        12.506296        7.348564       16.392813
 O         2.209268        6.599813        5.118736
 H         2.417051        6.960091        4.232710
 H         2.973936        5.926126        5.245026
 O        13.527602       14.082821       24.696539
 H        12.779467       13.944369       23.996342
 H        14.298573       14.553619       24.291723
 O        16.480583       27.589333       18.998724
 H        15.952524       27.227551       19.806234
 H        17.252787       28.141678       19.207565
 O        13.543944       -7.299445       27.793079
 H        12.933547       -7.363867       27.029472
 H        13.555519       -6.347151       28.140390
 O         8.419726       18.692791        7.429058
 H         9.288158       19.156918        7.250305
 H         8.424690       17.771223        7.778715
 O         2.102391        6.619204       26.309641
 H        -2.381925        3.891736       23.965748
 H         2.450157        6.092958       25.573404
 O        11.565559       11.408401        9.229736
 H        11.185550       12.199476        8.798141
 H        11.877352       10.961196        8.436741
 O         6.165208       20.297031       12.852589
 H         6.520374       19.634026       12.152612
 H         5.177412       20.151487       12.742168
 O         4.930467       10.373746       14.386679
 H         5.902426       10.146805       14.427824
 H         4.470782        9.529875       14.475078
 O        12.353507       18.689808       12.062464
 H        11.477172       18.158930       12.147705
 H        12.418929       18.734135       11.051711
 O       -15.762075       22.252153       13.010135
 H       -16.005110       21.940344       13.940491
 H       -15.025215       21.602062       12.778875
 O        22.813551       -3.089511       15.165241
 H        22.942108       -2.574179       16.011759
 H        23.754898       -3.086649       14.736904
 O        17.181810       27.284170       11.022731
 H        18.003946       26.816597       11.393319
 H        16.683262       27.724886       11.748044
 O        13.130124       13.812475       10.156143
 H        12.769692       12.980538        9.727313
 H        14.070398       13.458037       10.253710
 O         4.533757       18.424353        8.391843
 H         3.838613       17.744492        8.606460
 H         5.191579       17.967419        8.983752
 O         8.251257       14.794479        5.681202
 H         7.507651       14.209155        5.459846
 H         9.041075       14.230487        5.580656
 O        20.115013       13.446557       24.244659
 H        19.241396       13.399739       24.660084
 H        20.011536       12.907806       23.426807
 O        29.116291       11.274611        9.666480
 H        28.992163       11.526790        8.726377
 H        28.479162       10.524083        9.760188
 O       -21.069485        0.132477       24.856098
 H        -8.665816        2.940111       24.116331
 H       -20.826700       -0.652116       25.486139
 O        -1.076059       -0.745542       22.135416
 H        -0.670133       -1.537824       22.547749
 H        -1.143769       -0.130458       22.938782
 O         7.627797       14.526830       22.228474
 H         7.573526       15.473543       22.182945
 H         7.848213       14.311815       23.172157
 O        13.547014        1.057865       24.128004
 H        13.059007        1.211557       25.023350
 H        14.501956        1.257687       24.298008
 O        14.948360       12.295366        7.272115
 H        15.303528       11.539611        6.784204
 H        14.583419       12.925061        6.616442
 O         1.777528        1.253662       24.463758
 H         2.051067        1.906365       23.776875
 H         2.189086        0.371207       24.295134
 O        18.783607       25.747484       19.825779
 H        18.124878       24.977646       20.058470
 H        18.388590       26.467979       19.288389
 O        11.330900       19.446280        4.504175
 H        11.019887       18.538967        4.824164
 H        10.515841       20.020159        4.665045
 O         2.272103       -8.335233       21.257822
 H         3.213192       -8.359314       20.995758
 H         2.405392       -8.520116       22.198185
 O        21.605902       21.587658       10.574670
 H        20.949896       21.549532       11.297599
 H        21.382654       22.208202        9.879053
 O        15.734763        3.093028       26.564249
 H        14.780795        3.339114       26.736029
 H        15.663825        2.257476       26.078911
 O         2.918852       24.863882       27.013927
 H         3.210212       24.240183       27.751087
 H        -2.597447       24.515400       28.981674
 O         5.114847       14.191037       14.233891
 H         4.636286       13.710241       13.516498
 H        12.914968       12.132259       12.902128
 O         0.040375       34.983276       16.076166
 H         0.608555       34.579933       15.388242
 H         0.612447       35.043674       16.898172
 O        -6.202871       12.428399       24.884483
 H        -7.109023       12.837367       24.850624
 H        -6.225146       11.576046       24.404089
 O        -3.075298       22.557074       29.270647
 H        -2.606355       21.911654       28.678257
 H        -2.938022       22.172934       30.191227
 O        15.720231       16.675396       27.409975
 H        14.913186       17.246616       27.552713
 H        15.572685       16.128687       26.620073
 O        -2.810166       -4.596662       26.632360
 H        -3.234970       -5.137107       27.352617
 H        -3.453829       -3.903737       26.375990
 O        21.500872       22.866676       20.982134
 H        20.758274       23.004204       20.322557
 H        21.276997       22.246895       21.774652
 O         6.335456        2.835151       30.088932
 H         8.068158        2.369295       29.433804
 H         5.796140        2.016670       29.835659
 O        -0.932575       17.597525       24.509613
 H        -1.276828       17.178682       23.640779
 H        -0.219167       16.940935       24.769117
 O         4.533781       10.260016       22.031004
 H         5.106767       10.648407       22.704905
 H         4.208935       11.064858       21.530258
 O         7.938704        7.103460       13.834970
 H         8.744912        6.745298       14.283272
 H         7.197342        7.142695       14.532115
 O         2.691512       21.434504       14.493944
 H         2.013011       22.101543       14.757159
 H         2.115037       20.634727       14.301131
 O        -0.303682       -4.462676        5.337489
 H        -1.307254       -4.427233        5.263057
 H         0.044249       -3.978188        4.545916
 O         2.516158       23.874493       20.533825
 H         2.538471       23.183256       21.232681
 H         2.307631       23.387905       19.696268
 O        23.817301        3.797663       19.062792
 H        24.230471        3.160418       19.701464
 H        24.498863        4.294946       18.591536
 O        -7.624048       18.775114       29.291071
 H        -6.995434       19.469885       29.055134
 H        -7.943577       18.848530       30.209469
 O         2.494868       11.110600       26.218592
 H         1.535544       11.364964       26.046288
 H         2.461826       10.940928       27.154179
 O         3.711979       20.294670       11.090188
 H         3.710571       21.111794       10.581234
 H         4.179554       19.610567       10.612409
 O         2.885264        4.285310       24.598404
 H         2.092933        4.131233       25.190098
 H         3.653887        4.074914       25.206522
 O        11.193936       11.584127       29.007538
 H        11.334704       12.530166       29.342712
 H        11.236462       11.025477       29.803865
 O        10.410911       36.403545       22.609873
 H         9.574584       36.141903       22.137852
 H        11.027493       35.602245       22.605352
 O         4.303642       15.208147        4.584850
 H         3.426259       15.320872        5.077243
 H         4.904939       15.897763        5.006486
 O         0.860098       13.456255       22.106813
 H         1.559588       12.848143       21.759562
 H         1.306607       14.273918       22.352026
 O        12.129768       -0.364425       13.715978
 H        12.735106       -0.470027       12.909688
 H        12.485301        0.462706       14.144261
 O         7.513303       23.937904       13.208227
 H         7.323467       23.607037       12.329248
 H         7.802178       23.177340       13.896514
 O        20.127712       11.101108       26.021509
 H        20.343250       12.035455       26.374847
 H        19.158976       11.177501       25.966642
 O        17.784750       10.512470        6.123984
 H        16.949089       10.276997        5.661396
 H        18.263271       11.266852        5.718327
 O        25.887720       22.073204        5.483709
 H        25.866524       22.159328        4.487463
 H        26.111233       23.007534        5.790409
 O         4.689941        6.382668       28.761354
 H         5.614793        6.079239       28.532425
 H         4.171937        6.546885       27.928915
 O         7.942905        5.293782        5.268402
 H         7.889260        6.200440        4.919561
 H         8.908430        5.166788        5.513715
 O        26.206907       26.846071       10.135561
 H        26.917721       26.302282       10.568768
 H        25.667734       27.291912       10.844452
 O         8.264752       12.796297       12.574685
 H         8.431623       13.738216       12.212436
 H         8.909590       12.115544       12.199402
 O       -37.880436       21.637974       23.224918
 H       -37.468964       20.737314       23.525806
 H       -38.551579       21.389338       22.583357
 O         9.775214       17.549006       12.576396
 H         9.422800       17.607508       13.504282
 H         5.992037       10.762294       12.416680
 O         0.486435        4.408400        5.398745
 H         0.954173        5.287377        5.540599
 H         0.468880        4.371765        4.410702
 O        12.806377        2.436150       19.326946
 H        12.905794        3.094033       18.586298
 H        12.601674        1.650715       18.674341
 O       -23.718027        5.866620       21.755831
 H       -23.755501        5.070301       22.303341
 H       -24.644888        6.134824       21.845993
 O         0.916818        8.161233       22.234421
 H         0.270294        7.786945       21.622652
 H         1.282976        7.450035       22.803091
 O         0.317356       25.915268       29.098255
 H         0.904845       26.653448       29.412226
 H         0.697377       25.173174       29.613987
 O        -4.574342        8.099072       11.313545
 H        -5.291632        7.755806       10.740309
 H        -5.031624        8.724202       11.929015
 O        -7.493183        5.196018       28.223148
 H        -7.582860        4.913417       27.253099
 H        -7.581947        4.517404       28.937811
 O         7.256383       16.340979       26.283194
 H         6.374035       16.525251       25.839718
 H         7.878337       15.946274       25.634892
 O         7.697773       13.184374        8.794699
 H         8.065008       12.931804        9.675190
 H         6.706385       13.242272        8.967421
 O        -1.632430       10.943790       27.315182
 H        -2.247458       11.246800       28.039877
 H        -2.277871       10.788756       26.529242
 O        11.103725       10.648196       25.388775
 H        10.802086       10.740462       24.462191
 H        10.600382        9.808232       25.505590
 O        -1.257595       11.266566       18.821512
 H        -2.090865       10.906238       18.352604
 H        -1.230341       10.720923       19.637220
 O       -22.307657       10.209759       23.925926
 H       -22.210308        9.255795       24.206078
 H       -22.776878       10.653260       24.669334
 O         3.497741       24.841812        8.255407
 H         3.520198       25.086245        7.261726
 H         3.071724       25.558516        8.770514
 O        21.097258        2.809796        4.547095
 H        20.225273        2.586718        5.030374
 H        21.336739        3.746422        4.736404
 O        16.744102       22.213961        9.427608
 H        15.900236       22.029751        8.930245
 H        16.694759       23.206558        9.418201
 O        13.180546       28.889021       27.049873
 H        12.621907       28.109642       26.902517
 H        12.744021       29.410725       26.284893
 O         1.927082        5.435158       19.702072
 H         1.900115        4.500989       19.378120
 H         1.103379        5.604066       20.236147
 O        12.860576       18.674238        9.260512
 H        13.024401       17.697893        9.130576
 H        12.211154       18.830370        8.546614
 O         3.617328        6.369749       10.690595
 H         2.710806        6.710466       10.467601
 H         4.182381        6.324032        9.892335
 O        -0.831837       10.920506       21.970169
 H         0.032385       10.475881       21.891020
 H        -0.699399       11.887383       21.918129
 O        14.508146       21.992044       18.298038
 H        14.313787       21.629927       17.393278
 H        13.683224       22.366615       18.722210
 O        16.599182        2.714758        6.341732
 H        16.649174        2.947474        7.303389
 H        16.020184        3.450565        5.957332
 O        -3.020284       13.389193       16.501038
 H        -2.179981       13.286984       15.999456
 H        -3.829786       13.308103       15.917633
 O         2.060431      -11.656467       10.307361
 H         2.092292      -10.731702        9.920233
 H         2.624204      -11.586694       11.107759
 O         5.413951       26.057068       26.180132
 H         4.556120       25.551043       26.366735
 H         5.507234       26.022814       25.156090
 O         7.334280        5.436520       25.551346
 H         6.947518        6.309920       25.338139
 H         8.343126        5.525805       25.560415
 O        11.678020       14.695858       12.668337
 H        12.228611       14.419652       11.924699
 H        11.161730       15.465300       12.427143
 O         4.484723        5.178370        5.538939
 H         4.930372        5.873520        4.985900
 H         4.796867        5.318996        6.469842
 O        -1.964327       23.060392        9.491342
 H        -1.396299       22.437077        8.952368
 H        -2.876095       22.717293        9.415142
 O        19.385099       -2.261742       25.525951
 H        19.887564       -2.790406       24.844946
 H        19.787155       -1.361587       25.462372
 O       -10.004655       12.213095       16.202576
 H       -10.069221       13.004099       15.594811
 H        -9.943968       11.415825       15.611979
 O       -14.378531        4.767457       21.746372
 H       -13.845263        5.041069       22.522112
 H       -15.290719        5.160183       21.744364
 O         8.866519       24.981411       10.575434
 H         9.715880       24.847254       10.097161
 H         9.204496       24.826977       11.474779
 O         5.118172       13.823386        8.754319
 H         5.392531       14.642504        9.259528
 H         4.388371       13.364543        9.253469
 O        12.622778       16.208475       18.305834
 H        13.118338       16.530550       19.093027
 H        12.065511       17.015110       18.185192
 O        14.466565        6.285414       28.506851
 H        14.952374        6.637342       29.287243
 H        14.372027        7.171048       28.047596
 O         8.760680       24.573212       28.992643
 H         8.812730       24.505995       30.010569
 H         8.865755       25.572838       28.958244
 O         8.768811        2.475311       26.206745
 H         8.631750        1.546844       25.877918
 H         9.077698        2.928462       25.390272
 O         6.480358        8.419554        8.424076
 H         5.837096        8.708717        9.082381
 H         6.092743        8.765198        7.548699
 O       -12.008949       19.655399       17.371464
 H       -11.054238       19.667631       17.111965
 H       -12.316021       18.799393       16.965290
 O         4.201869        4.259593       30.177794
 H         5.045094        3.659730       30.129581
 H         4.338000        5.215419       29.775223
 O         8.920884        1.346600        4.649024
 H         9.652923        1.991256        4.807619
 H         8.053748        1.856536        4.775830
 O        16.140682       19.510780       23.094683
 H        16.162289       18.893463       23.829716
 H        16.839533       19.486805       22.462629
 O        10.475999        9.664335       14.868101
 H        10.876760        9.944221       13.999161
 H        11.169524       10.078471       15.410357
 O         6.281808       26.584019       14.020121
 H         5.513216       26.754702       14.663788
 H         6.451568       25.605831       14.117845
 O         8.014194        7.951306        5.150977
 H         8.440989        8.133365        4.272810
 H         8.636295        8.381915        5.762009
 O        11.439971        2.577598       29.914108
 H        10.503098        2.607549       29.559824
 H        11.842628        1.699088       29.619946
 O        10.026775       22.362844       23.222656
 H         9.852048       23.289675       22.962536
 H        10.962661       22.410820       23.486135
 O        17.185877       -7.503660       11.383843
 H        16.692640       -8.005991       10.701045
 H        18.886127       -7.608891       14.877882
 O        12.168267        4.579607       24.676689
 H         2.495535        4.077763       14.133709
 H        12.653539        5.454885       24.465454
 O         4.112917        8.758637       26.916553
 H         4.528085        8.410755       26.107630
 H         3.224017        8.400645       26.760601
 O         5.385514       33.945042       19.816685
 H         5.504023       34.175045       20.762297
 H         4.962240       34.726582       19.407990
 O        18.478361       13.175941       12.143131
 H        17.774389       12.499296       12.139253
 H        19.378492       12.680167       12.029532
 O        15.006058       35.250938        5.553733
 H        14.664367       34.346634        5.647476
 H        14.569631       35.573914        4.730034
 O        11.526991        7.667123       20.269402
 H        10.921915        8.056976       19.620398
 H        12.406159        7.945112       19.952965
 O        -2.680363        9.064901       22.778627
 H        -2.762574        8.631555       21.897961
 H        -1.973750        9.721809       22.629274
 O        16.422335       19.461006       26.700459
 H        16.601109       18.543438       26.415951
 H        15.521989       19.809624       26.379429
 O         5.155842       13.161703        5.801528
 H         4.812663       14.039780        5.515433
 H         4.949803       13.101468        6.778481
 O         1.234530        8.654817       13.798717
 H         1.409413        9.472035       13.274403
 H        -2.055855        7.899788        8.701764
 O        31.723116        7.205433       17.637096
 H        31.314466        6.521601       18.264486
 H        31.576378        6.890253       16.737400
 O        -5.071685       -2.232575       25.829504
 H        -5.041175       -2.553412       24.908367
 H        -5.683276       -2.910080       26.126318
 O         9.940112        1.978366       21.249464
 H         9.764032        2.504160       22.060717
 H        10.917762        1.852824       21.249273
 O        19.518503       19.421844       26.699860
 H        18.652519       19.186146       26.346558
 H        20.062162       19.400642       25.886848
 O       -17.145638        4.895828       20.871532
 H       -17.040194        4.223024       20.171995
 H       -17.852476        5.509909       20.630499
 O         5.717195       20.479002       15.649369
 H         9.413917       18.890072       15.684867
 H         6.347620       20.526567       14.893407
 O        -2.667671      -20.671240       18.036186
 H        -2.183925      -19.836000       17.774269
 H        -2.841323      -21.086796       17.140360
 O         6.531369       30.863018        7.776278
 H         6.961824       30.985788        6.885904
 H         6.568788       31.793758        8.102904
 O         2.436907        4.561796       13.286797
 H         3.260643        4.225927       12.905833
 H         6.046663       13.859123       14.189359
 O         8.741674       24.817375       22.111990
 H         8.010688       24.566360       21.506836
 H         9.125961       25.668196       21.730627
 O        20.965807       11.278786        4.625985
 H        20.475733       12.085013        5.016616
 H        21.818857       11.054771        5.043656
 O         0.571153        0.937590        8.285014
 H         0.294762        0.117244        8.751328
 H        -0.220921        1.544799        8.288713
 O        -4.538855       30.867193       25.991482
 H        -3.709151       30.515209       25.519279
 H        -4.348271       30.678867       26.953749
 O        10.933331       20.036570        7.442634
 H        11.110174       20.672634        6.686687
 H        10.416615       20.614113        8.049512
 O         9.627691       21.901743        9.634915
 H         8.725968       21.908596       10.083033
 H        10.140539       21.404528       10.362173
 O         5.808490       10.588211       28.934607
 H         6.013672       10.634412       27.956270
 H         6.395073       11.240227       29.359800
 O         3.600592        3.135743       15.320524
 H         4.018624        3.093722       16.268101
 H         3.486351        2.141851       15.100949
 O        33.725674       28.891983       26.553480
 H        33.075298       28.528849       27.189938
 H        34.384823       28.168612       26.442530
 O         9.291348       -7.548865       22.856144
 H         9.349937       -7.715652       21.897696
 H        10.074796       -6.959807       22.952412
 O        -7.421715       19.835758       18.002914
 H         1.475590       31.171705       26.692341
 H        -7.763510       18.929502       18.236544
 O        10.430112        3.190398       12.080687
 H        10.647877        3.280122       13.044720
 H        10.505746        4.139700       11.803737
 O         1.065338        6.969568        9.874032
 H         0.585284        6.225801       10.290512
 H         1.323559        6.617281        8.973650
 O         5.915473       11.602788       11.866440
 H         6.826148       12.037990       12.028819
 H         3.365693       17.180374       11.678420
 O        23.330521       29.533684        9.691985
 H        22.807739       29.947506        9.003181
 H        22.876234       28.686560        9.960340
 O        11.016285       12.780685        5.693122
 H        11.742742       12.131119        5.924551
 H        10.889506       12.979391        4.718986
 O         7.938793       15.983600        8.053168
 H         7.878314       15.274899        7.354075
 H         7.447774       15.658161        8.836078
 O         3.554508       22.412731       17.761950
 H         3.122734       21.646448       17.330782
 H         3.092310       23.211138       17.394197
 O        18.175083       25.057596        5.392371
 H        18.221600       25.855803        4.810425
 H        17.919743       24.253868        4.892207
 O         5.528743        8.323662        5.934818
 H         4.905107        8.889608        5.479718
 H         6.369645        8.270841        5.437989
 O        -3.084790       30.092079        8.851385
 H        -3.069061       31.079828        8.579683
 H       -12.614230       33.214794       13.623483
 O        -9.449988        6.529172       17.954262
 H       -10.298765        6.940624       18.089962
 H        -8.859892        7.103077       18.481005
 O         7.592877        9.505736       17.048676
 H         7.977588        9.032047       17.800920
 H         8.182217        9.508751       16.263224
 O        13.649180       15.898611       13.902767
 H        14.269079       15.181044       13.558748
 H        12.822274       15.396541       13.817817
 O         3.966644        8.132002       23.873327
 H         3.206891        7.532196       23.717537
 H         4.020342        8.792677       23.102570
 O        14.051568        7.470702        6.118677
 H        14.130092        6.864949        5.326526
 H        13.233901        7.077180        6.483087
 O        -3.565940        5.828815       28.743814
 H        -2.697507        5.402109       28.945681
 H        -4.017590        5.746751       29.637468
 O        -5.119985        5.713147       15.894320
 H        -6.086079        5.694754       15.638026
 H        -4.835303        4.779407       16.035580
 O         4.433689        9.779490        9.987315
 H         4.840528       10.229864       10.751497
 H         4.031595       10.491348        9.404027
 O        19.663954       29.164156       12.333950
 H        20.412918       29.796003       12.078615
 H        19.798510       28.803869       13.241854
 O        16.488474       15.677876        5.724441
 H        16.638376       15.569009        6.666994
 H        16.681709       16.633289        5.528020
 O         6.198815        3.735245       23.637430
 H         6.748862        4.185390       24.360168
 H        -5.109473       -6.205670       20.145267
 O        22.341032       30.776217       20.449850
 H        21.501341       31.137167       20.123184
 H         8.418457       25.231829       23.905159
 O        -8.019703      -11.680045       26.885809
 H        -7.868802      -11.743822       27.841459
 H        -8.170732      -10.745446       26.738958
 O        20.643404       22.710680       18.496788
 H        20.802286       21.730026       18.359747
 H        19.723980       22.734104       18.077621
 O         0.575524       20.638515       11.753074
 H         1.420075       20.533842       12.196789
 H         1.023871       21.079428       10.967601
 O         9.077031       31.536186       22.424797
 H         8.378512       31.292469       21.744188
 H        22.833879       30.120943       19.876074
 O       -18.100065       -4.212454       11.648465
 H       -17.494246       -4.874666       12.079502
 H       -17.595190       -3.376228       11.794442
 O        -3.071708       35.265812       17.353674
 H        -3.742820       35.913715       17.677382
 H        -3.340965       34.353474       17.646008
 O         4.693382        0.667437       11.731834
 H         5.314950        1.300347       12.217289
 H         5.184689        0.265189       10.972857
 O         5.637746        0.265389       17.547441
 H         6.260755       -0.463263       17.739042
 H         5.152311        0.288761       18.432365
 O        22.055340        3.031077       17.301497
 H        22.693090        3.352622       18.022449
 H        22.348293        2.148335       17.031366
 O         2.837156       14.074492       26.238512
 H         2.769185       13.053174       26.128813
 H         2.526550       14.338066       25.350536
 O        -6.631519       18.864527       11.059915
 H        -7.140929       18.068710       10.731525
 H        -6.706656       19.621422       10.429845
 O        18.116474        7.007288       13.466962
 H        17.504169        6.223746       13.579516
 H        18.392323        6.957762       12.527065
 O        14.295163       21.737968        7.959456
 H        14.632127       20.877064        7.610292
 H        14.266378       22.225258        7.098125
 O       -17.168123      -17.788977        8.054122
 H       -17.911827      -17.307123        7.675728
 H       -14.886182      -13.665547       15.802692
 O       -11.378072       11.402468       29.318014
 H       -11.588288       11.335922       30.303801
 H       -10.387471       11.263659       29.243881
 O         6.453565        7.373480       24.061045
 H         5.473264        7.497993       23.977501
 H         6.554301        6.780432       23.268185
 O         7.105377       -5.808957       24.185558
 H         7.549228       -6.298277       23.459494
 H         7.857909       -5.830685       24.825375
 O         7.353247       15.724141       16.797087
 H         6.554445       15.533517       17.336990
 H         7.832568       16.082880       17.582228
 O        13.715645       16.144867        9.188289
 H        13.386845       15.205215        9.421978
 H        14.710923       16.071625        9.102849
 O         7.304819       26.002546        7.535175
 H         8.260469       26.156656        7.789139
 H         6.743789       26.672787        7.984476
 O         9.042854       -1.517776        4.533641
 H         9.128469       -2.406088        4.930561
 H         8.113282       -1.250182        4.711769
 O         2.671743       18.487999        5.497272
 H         2.495054       18.576033        4.518273
 H         1.901762       18.919409        5.936326
 O        13.883875        4.228033       29.800890
 H        13.140711        3.774930       29.366919
 H        14.045228        5.058678       29.240805
 O        -7.122615       21.020027       27.171270
 H        -6.806044       20.115894       26.921913
 H        -6.529509       21.376312       27.882957
 O        18.207445       18.067446       15.466073
 H        19.713501       21.269049       15.523110
 H        18.501396       18.968149       15.635988
 O        24.806042       11.123916       11.797339
 H        24.825205       11.181227       10.801760
 H        25.776737       11.242960       11.901220
 O         4.844393       25.728697       23.516771
 H         4.008388       25.206076       23.454420
 H         5.446003       25.446257       22.831127
 O        14.477166       -5.455922       21.178770
 H        13.463885       -5.435982       21.187325
 H        14.925849       -5.698288       22.051023
 O         6.816552       12.358754       17.877426
 H         7.283147       11.544064       17.602100
 H         6.056389       12.458954       17.236032
 O         9.408390        0.581496       13.616198
 H        10.350970        0.289468       13.799606
 H         8.985657       -0.317731       13.408732
 O         6.411234       -7.904298       20.299706
 H         5.801320       -8.095295       19.531393
 H         6.735157       -5.221758       17.111849
 O         4.947239        0.860029       29.053802
 H         5.481662        0.512180       28.283466
 H         4.836801        0.081253       29.656799
 O       -13.103848       -0.882580       17.267445
 H       -13.447824       -0.556027       16.402506
 H       -13.735429       -1.590765       17.553558
 O        -0.331646       30.071722       10.656610
 H         0.029520       29.909750       11.561644
 H        -0.925695       29.309429       10.433468
 O        23.883066        8.671363        8.137860
 H        23.628439        9.363856        7.494898
 H        22.987646        8.402235        8.416267
 O        11.263407       13.865253       23.360516
 H        10.629231       13.122681       23.322037
 H        11.297129       14.331307       22.455688
 O         4.921714        3.329382       17.664398
 H         5.847159        3.346890       17.303104
 H         4.964207        4.283446       17.886612
 O        12.621237       14.638458       26.932617
 H        12.973536       14.443502       26.014982
 H        13.388488       14.544636       27.510872
 O        -5.354764        0.777177       16.475222
 H        -4.462709        0.532950       16.780960
 H        -5.085554        1.051324       15.539310
 O        -2.557949       25.450628       17.987640
 H        -1.901482       25.295424       17.277864
 H        -2.441307       24.814251       18.741770
 O        13.582701        9.809695       30.094925
 H        14.378496        9.274430       29.867470
 H        12.748804        9.343125       29.767860
 O         5.676818        6.516604       15.272417
 H         5.379930        6.594296       16.208536
 H         4.880279        6.519539       14.686285
 O         1.605904        2.935227       30.066511
 H         0.740998        3.489881       29.957603
 H         2.426683        3.511445       29.899807
 O       -14.976917        8.281320       19.571581
 H       -15.328011        7.770350       18.787701
 H       -14.399660        9.020365       19.259735
 O         7.633933        2.125029       10.997108
 H         8.083823        1.248209       10.771876
 H         6.801713        2.211990       10.478563
 O        10.193650       15.659474       15.533141
 H        10.949217       15.574111       16.159082
 H         9.976468       16.594572       15.750130
 O        25.619835       14.274296        7.983051
 H        24.683792       14.597619        8.200567
 H        25.519466       13.819217        7.105452
 O        15.298665       -1.651517        5.416902
 H        16.217381       -1.992067        5.250566
 H        14.948300       -1.595138        4.482737
 O        19.050098       27.519485        6.044417
 H        18.068050       27.748037        5.864411
 H        19.075562       26.891783        6.781462
 O       -20.114559      -12.243787       15.306106
 H       -20.158485      -12.250591       14.300541
 H       -20.430832      -11.332911       15.501380
 O        14.826907        1.514158       20.882492
 H        14.910364        0.572785       21.101496
 H        13.922481        1.684479       20.486336
 O       -17.020107       16.941439       22.291502
 H       -16.988113       17.930323       22.180782
 H       -16.240158       16.677895       21.777060
 O         1.281426       -0.540853       10.631658
 H         1.746574        0.374529       10.759614
 H         1.817164       -1.070625       11.273747
 O       -11.544663       22.807783       28.847942
 H       -12.533772       22.776693       28.977333
 H       -11.232275       22.958693       29.788078
 O        13.096541       16.411255        6.284911
 H        13.282586       16.333338        7.262358
 H        13.664263       15.652348        5.996205
 O        25.817947       -0.600034        6.055408
 H        25.681269       -0.222184        6.954939
 H        25.043940       -0.323266        5.499506
 O        -0.397450       37.773102       15.630118
 H        10.584208       29.794508        9.224135
 H         0.134030       38.259762       16.322983
 O         3.706776       25.326044       15.529774
 H         4.362289       25.367046       16.284885
 H         3.255319       24.538141       15.931631
 O        14.338966       18.138809        4.491260
 H        14.311996       19.084352        4.735558
 H        13.789428       17.726265        5.221461
 O        -4.258600       19.255024       15.845930
 H        -3.836995       19.622374       15.038342
 H        -7.239036       17.168385       19.905300
 O        -2.255885        0.184583       29.081402
 H        -4.792536        6.770070       21.971485
 H        -1.275633        0.113075       29.177385
 O        11.493576       33.916195       28.594208
 H        10.609656       34.402168       28.409386
 H        11.228208       33.003452       28.798557
 O         8.466839       -6.674050       26.499245
 H         8.024979       -7.558954       26.527750
 H         9.362420       -6.937920       26.815870
 O        17.879932       23.831598       12.380426
 H        18.363668       24.568605       12.804411
 H        18.089048       23.095667       13.007853
 O        21.966640        1.867330       20.197720
 H        21.886488        2.499208       20.957603
 H        21.027050        1.776250       20.043882
 O        -2.652686       -5.488612       21.539907
 H         2.473050        0.370889       27.446348
 H        -3.092165       -5.651339       20.665869
 O        12.691769       11.173877       12.862631
 H        13.478093       10.937980       12.354333
 H         9.183293       18.185476       12.106857
 O        -3.323444      -10.984020       29.956173
 H        -2.546463      -10.418448       29.650385
 H        -4.146224      -10.523803       29.639977
 O        -5.568905        8.596527       19.386703
 H        -5.974971        9.355306       19.873957
 H        -6.031655        7.871803       19.884340
 O        -2.161222       -1.909690       24.945377
 H        -1.425277       -1.781397       25.623089
 H        11.598112       -4.534723       21.606306
 O         8.536807       -1.755583       17.551760
 H         7.574812       -1.993550       17.858784
 H         8.600015       -0.843079       17.116808
 O        11.289705       30.887569       11.872221
 H        10.890859       31.648808       11.393455
 H        12.122465       30.709486       11.399141
 O         9.011056       -2.993160       19.675936
 H         8.204532       -2.859181       20.298262
 H         9.083165       -2.442708       18.716208
 O        11.228905        2.826228        4.797390
 H        12.065983        2.449839        5.208818
 H        11.277299        3.793876        4.914555
 O         9.136640        9.438274       28.001875
 H         9.193727        9.043239       27.072485
 H         8.398373        8.896475       28.432447
 O         3.083447       11.648385        8.717858
 H         2.753388       11.360009        7.790424
 H         2.555281       12.300171        9.179225
 O        -0.734446       12.661916       30.084057
 H         0.139501       13.036654       29.846420
 H        -0.677862       11.745580       29.727900
 O        -2.005280       -1.796069       19.927944
 H        -1.783788       -1.331953       20.840229
 H        -2.955087       -2.026023       19.960232
 O        15.135168       -3.032635       23.076555
 H        14.962829       -3.492975       23.969290
 H        14.875790       -3.717525       22.410950
 O        -5.626427       21.697166       29.470720
 H        -4.724759       22.146027       29.477926
 H        -6.131724       22.204283       30.157228
 O         0.157166       12.476343       26.299356
 H        -0.359672       12.976360       25.595919
 H        -0.503799       11.932408       26.796394
 O        -1.264372        6.871343       24.402784
 H        -1.849192        7.580787       24.040890
 H        -1.061672        7.376221       25.251228
 O        -4.760611       19.804743       19.666376
 H        -4.249988       19.384575       18.942207
 H        -5.269556       21.236217       19.558826
 O        -3.909673       22.340631       14.214491
 H        -3.315133       23.105679       14.111283
 H        -3.668767       21.526810       13.733054
 O        14.255064       13.898583       19.468798
 H        14.834512       13.260002       19.031052
 H        14.743342       13.958216       20.341387
 O         5.100585       19.761564        5.441803
 H         5.345684       19.443481        4.555921
 H         4.175004       19.419882        5.662789
 O       -12.873879       13.067823       17.360130
 H       -12.530520       13.968535       17.447254
 H       -12.097610       12.610249       17.014719
 O         3.797139       21.246542        7.283126
 H         3.990828       20.285444        7.604326
 H         3.240421       21.602930        8.054987
