# Supplementary material for: Revealing the molecular interplay of coverage, wettability, and capacitive response at the Pt(111)-water solution interface under bias
Source: Commun Chem. 2025 Feb 24;8:58. doi: 10.1038/s42004-025-01446-w (PMC11850831; doi:10.1038/s42004-025-01446-w)
Supplement: Supplementary file 6 — Supplementary Data 3 [file 42004_2025_1446_MOESM6_ESM.txt]

1331
 Cell param a = 1.4568340245202959E+01  b = 2.5233000000000001E+01 c = 3.8936200000000028E+01
 Na       14.300467        9.825168        5.958373
 Na       13.267656       29.784966        6.808199
 Na       18.131582       24.784174       25.470076
 Na       16.585917       28.776463       27.790892
 Na       20.336277       17.551821       30.754536
 Na       10.278265       25.681635       30.765444
 Na       25.026344       20.930729       15.881040
 Na       23.378874       28.946188       18.846474
 Na       -7.976202       16.803724        7.772818
 Na       13.756310       27.287735       13.522946
 Cl      -10.099232       11.365799        6.508339
 Cl        0.866807       22.938587       19.219744
 Cl       -4.688207       10.138117       13.289344
 Cl       32.432190       28.474785       22.702402
 Cl        9.997373       27.636023       25.620043
 Cl       -3.276479       32.662079       16.276270
 Cl        3.687837       14.184946       23.505379
 Cl        8.526899       19.668430       17.464409
 Cl      -28.831497        9.002731        8.660846
 Cl       -9.838858       25.963131       17.455664
 Pt        0.000000        0.000000        0.000000
 Pt        0.000000       19.625700        0.000000
 Pt        4.856113        0.000000        0.000000
 Pt        4.856113       19.625700        0.000000
 Pt        9.712237        0.000000        0.000000
 Pt        9.712237       19.625700        0.000000
 Pt        2.428057        1.401840        0.000000
 Pt        2.428057       21.027599        0.000000
 Pt        7.284170        1.401840        0.000000
 Pt        7.284170       21.027599        0.000000
 Pt       12.140334        1.401840        0.000000
 Pt       12.140334       21.027599        0.000000
 Pt        0.000000        2.803690        0.000000
 Pt        0.000000       22.429501        0.000000
 Pt        4.856113        2.803690        0.000000
 Pt        4.856113       22.429501        0.000000
 Pt        9.712237        2.803690        0.000000
 Pt        9.712237       22.429501        0.000000
 Pt        2.428057        4.205530        0.000000
 Pt        2.428057       23.831200        0.000000
 Pt        7.284170        4.205530        0.000000
 Pt        7.284170       23.831200        0.000000
 Pt       12.140334        4.205530        0.000000
 Pt       12.140334       23.831200        0.000000
 Pt        0.000000        5.607380        0.000000
 Pt        4.856113        5.607380        0.000000
 Pt        9.712237        5.607380        0.000000
 Pt        2.428057        7.009220        0.000000
 Pt        7.284170        7.009220        0.000000
 Pt       12.140334        7.009220        0.000000
 Pt        0.000000        8.411070        0.000000
 Pt        4.856113        8.411070        0.000000
 Pt        9.712237        8.411070        0.000000
 Pt        2.428057        9.812900        0.000000
 Pt        7.284170        9.812900        0.000000
 Pt       12.140334        9.812900        0.000000
 Pt        0.000000       11.214900        0.000000
 Pt        4.856113       11.214900        0.000000
 Pt        9.712237       11.214900        0.000000
 Pt        2.428057       12.616700        0.000000
 Pt        7.284170       12.616700        0.000000
 Pt       12.140334       12.616700        0.000000
 Pt        0.000000       14.018400        0.000000
 Pt        4.856113       14.018400        0.000000
 Pt        9.712237       14.018400        0.000000
 Pt        2.428057       15.420200        0.000000
 Pt        7.284170       15.420200        0.000000
 Pt       12.140334       15.420200        0.000000
 Pt        0.000000       16.822100        0.000000
 Pt        4.856113       16.822100        0.000000
 Pt        9.712237       16.822100        0.000000
 Pt        2.428057       18.224001        0.000000
 Pt        7.284170       18.224001        0.000000
 Pt       12.140334       18.224001        0.000000
 Pt        1.539545       19.542000        2.341920
 H         1.359378       19.359467        3.861397
 Pt        6.517136       19.653955        2.334181
 H         2.461261       23.924627        7.335568
 Pt       11.324058       19.610666        2.274585
 H        11.266047       19.760340        3.882869
 Pt        4.109875        1.307593        2.347839
 H         4.080139        1.198842        3.943593
 Pt        4.016218       21.018761        2.324673
 H         4.355844       18.306492        3.850113
 Pt        8.863379        1.378260        2.373766
 H        10.386239        1.740516        3.313052
 Pt        8.924809       21.016060        2.300815
 H         8.935858       21.129498        3.890576
 Pt       13.809973        1.214328        2.193637
 H        12.964482        2.450964        3.090993
 Pt       13.755528       20.983440        2.368006
 H        13.708740       20.804939        3.946155
 Pt        1.688197        2.750438        2.355639
 H         2.060917        2.152251        3.728738
 Pt        1.482510       22.389538        2.348840
 H         1.124079       21.944103        3.840488
 Pt        6.470003        2.798191        2.201167
 H         8.747000        5.624333        3.559705
 Pt        6.405287       22.257296        2.384896
 H         6.310932       22.421646        3.883691
 Pt       11.375655        2.648347        2.336579
 H        14.159462        0.930096        3.723688
 Pt       11.382369       22.436995        2.380376
 H        11.674223       22.409838        3.906180
 Pt        4.017735        4.175789        2.421005
 H         7.852077        2.717914        3.321467
 Pt        4.053569       23.847662        2.358470
 H         3.286896       22.518560        3.216211
 Pt        8.859004        4.241972        2.619032
 H        10.662793        4.287425        3.355340
 Pt        8.933878       23.731211        2.279675
 H         8.876975       23.422821        3.793917
 Pt       13.874874        4.148738        2.213297
 H        13.717071        7.512801        3.851649
 Pt       13.783504       23.868498        2.423838
 H        13.570110       23.754255        3.971436
 Pt        1.662836        5.669805        2.440529
 H         0.847357        4.332907        3.310996
 Pt        1.724071       -0.069951        2.291503
 H         2.081151       -0.525915        3.748855
 Pt        6.462452        5.660427        2.429491
 H         6.305804        5.445493        3.958775
 Pt        6.516921       -0.091697        2.377498
 H         6.025262       -0.252997        3.854629
 Pt       11.315419        5.558889        2.473932
 H        13.101653        5.546078        3.083697
 Pt       11.300865       -0.069681        2.476844
 H        11.176008       -0.113081        4.019743
 Pt        4.156075        6.989665        2.298399
 H         3.583903        4.062193        3.902599
 Pt        8.978764        7.037308        2.359434
 H        11.300194        8.380484        3.938255
 Pt       13.762565        7.045508        2.326920
 H        17.340694        9.122313        3.315976
 Pt        1.569296        8.456645        2.261958
 H         1.911733        5.722710        4.056205
 Pt        6.538474        8.377884        2.438417
 H         6.122108        8.217747        3.985707
 Pt       11.316213        8.354916        2.381596
 H         9.150085        9.895654        3.886721
 Pt        4.122253        9.792101        2.455851
 H         1.120631       13.878898        3.813496
 Pt        8.975897        9.786882        2.373955
 H         2.303817        7.561365        5.549182
 Pt       13.763999        9.898525        2.419906
 H        13.891781        9.885604        3.974445
 Pt        1.602006       11.199954        2.321801
 H         4.406199       10.090928        3.940148
 Pt        6.488576       11.274084        2.325612
 H         6.812979       13.824738        3.957978
 Pt       11.420403       11.238850        2.252715
 H        11.535287       11.423838        3.818160
 Pt        4.031739       12.602057        2.379819
 H         1.172397       13.466643        5.945015
 Pt        8.921656       12.554418        2.260863
 H        11.381118       13.957469        3.848959
 Pt       13.771948       12.640636        2.345358
 H         8.918117       15.138980        3.794411
 Pt        1.609105       14.018439        2.331518
 H        -0.768232       12.662054        3.831162
 Pt        6.485537       13.990916        2.443666
 H         3.836181       12.309905        3.917012
 Pt       11.380346       14.089115        2.295771
 H         9.430658       12.648259        3.749386
 Pt        4.105786       15.413221        2.325188
 H         3.907732       15.285376        3.861663
 Pt        8.836762       15.422022        2.246854
 H         6.611259       19.815151        3.891554
 Pt       13.746079       15.386132        2.284121
 H        13.958094       15.479682        3.850558
 Pt        1.601732       16.767904        2.287252
 H        -0.829551       18.435495        3.875588
 Pt        6.381129       16.844210        2.332774
 H         0.936004       28.799465        5.172231
 Pt       11.318942       16.765699        2.305259
 H         9.062293       18.604492        3.780070
 Pt        4.060862       18.232681        2.329394
 H         1.871788       16.682758        3.800486
 Pt        8.877799       18.190657        2.297668
 H         6.470407       16.719906        3.871615
 Pt       13.770606       18.156691        2.307863
 H        11.371051       16.548452        3.790714
 Pt        1.753331       19.618683       34.332741
 H         1.175336       19.421574       32.879963
 Pt        6.402252       19.628311       34.421925
 H         4.208385       21.575081       32.903019
 Pt       11.461926       19.652937       34.275299
 H        11.319800       16.590891       32.862694
 Pt        4.076268        1.319849       34.330517
 H         1.898817        3.137488       32.784130
 Pt        4.116912       20.982956       34.310543
 H         4.361512       23.705673       32.652313
 Pt        8.881399        1.464557       34.395870
 H         6.275278        2.700006       32.813133
 Pt        8.957998       20.935068       34.224480
 H         7.686502       20.672581       33.201199
 Pt       13.866578        1.335378       34.233513
 H        11.099593        5.422065       32.845901
 Pt       13.863460       21.081970       34.353451
 H        14.255801       21.329306       32.816071
 Pt        1.733195        2.803413       34.310856
 H        -0.134163        1.608256       32.838242
 Pt        1.649413       22.422558       34.249371
 H         1.232152       22.575384       32.705460
 Pt        6.453278        2.791906       34.315315
 H         6.653962        5.804681       32.778805
 Pt        6.566450       22.484295       34.132233
 H         6.499531       22.695768       32.536716
 Pt       11.384102        2.877982       34.251965
 H        11.298760        2.641204       32.713734
 Pt       11.377502       22.479740       34.436810
 H        10.444853       20.471138       33.190144
 Pt        4.054330        4.225222       34.389851
 H         9.230721        5.187957       30.264385
 Pt        4.100497       23.854702       34.124191
 H         4.091123       26.979462       32.738750
 Pt        8.887980        4.133187       34.407852
 H         9.531296        0.026085       33.330917
 Pt        8.904931       23.742228       34.277275
 H         9.951351       22.660557       33.328663
 Pt       13.697698        4.271851       34.208038
 H        13.710566        9.832776       32.765095
 Pt       13.817223       23.853935       34.344097
 H        12.229348       23.648100       33.457951
 Pt        1.553248        5.560479       34.432499
 H         3.755977        4.425920       32.779129
 Pt        1.679458       -0.054674       34.369831
 H         1.823004        0.165982       32.885433
 Pt        6.552125        5.557324       34.257149
 H         8.961555        3.910390       32.878445
 Pt        6.525980        0.007902       34.394066
 H         6.780752        0.023117       32.784065
 Pt       11.286147        5.614499       34.363609
 H         8.550918        6.966413       32.954720
 Pt       11.298357        0.007323       34.357506
 H        12.597390        0.558189       33.266235
 Pt        4.134852        6.912393       34.369678
 H        -0.578815        4.274597       32.623680
 Pt        8.995248        7.051858       34.426991
 H         8.713030        9.753390       32.686298
 Pt       13.744837        6.959162       34.341644
 H        10.847926        8.386199       32.732742
 Pt        1.627109        8.330304       34.281174
 H        -0.746511        6.892674       32.823147
 Pt        6.493236        8.343136       34.287926
 H         4.088728        7.109819       32.847733
 Pt       11.279520        8.510240       34.233040
 H        13.980798       12.524630       32.816914
 Pt        4.054737        9.811009       34.346535
 H         3.954506       12.703740       32.770168
 Pt        8.802030        9.783037       34.234562
 H         3.009400        8.969404       33.249508
 Pt       13.724242        9.730918       34.322502
 H        16.014099        8.157645       32.789688
 Pt        1.588962       11.206308       34.389175
 H         1.396723       11.084501       32.869995
 Pt        6.468316       11.120939       34.216244
 H         6.187675        8.161053       32.834675
 Pt       11.166467       11.188327       34.399895
 H        11.336608       14.279366       32.703728
 Pt        4.010258       12.575301       34.266254
 H         5.234456       10.540419       33.140011
 Pt        8.805254       12.601997       34.252529
 H         8.447648       12.712238       32.693214
 Pt       13.776093       12.545248       34.399998
 H        11.495271       10.948372       32.897320
 Pt        1.616272       14.056139       34.259209
 H         1.427991       14.312910       32.667500
 Pt        6.498496       14.009214       34.365799
 H         6.416090       14.322017       32.891163
 Pt       11.297190       14.070825       34.203209
 H         4.309181       23.913162       22.645506
 Pt        4.147621       15.369507       34.487617
 H         4.059786       15.432956       32.947731
 Pt        8.890657       15.419037       34.360847
 H         9.052333       15.352508       32.799332
 Pt       13.767491       15.424255       34.362766
 H        13.995037       15.249119       32.823895
 Pt        1.726872       16.791313       34.162914
 H         1.513848       16.814878       32.635639
 Pt        6.618341       16.851183       34.377712
 H         6.799209       16.608418       32.785610
 Pt       11.459823       16.858883       34.474560
 H        11.126095       18.646385       31.878473
 Pt        4.166137       18.122753       34.311798
 H         4.125817       18.035305       32.747837
 Pt        8.988519       18.176237       34.276798
 H         8.691493       17.893629       32.829201
 Pt       13.809601       18.193752       34.190205
 H        13.797764       18.360199       32.688755
 Pt        3.238057        0.000000       36.646999
 Pt        3.238057       19.625700       36.646999
 Pt        8.094180        0.000000       36.646999
 Pt        8.094180       19.625700       36.646999
 Pt       12.950294        0.000000       36.646999
 Pt       12.950294       19.625700       36.646999
 Pt        0.810001        1.401840       36.646999
 Pt        0.810001       21.027599       36.646999
 Pt        5.666113        1.401840       36.646999
 Pt        5.666113       21.027599       36.646999
 Pt       10.522247        1.401840       36.646999
 Pt       10.522247       21.027599       36.646999
 Pt        3.238057        2.803690       36.646999
 Pt        3.238057       22.429501       36.646999
 Pt        8.094180        2.803690       36.646999
 Pt        8.094180       22.429501       36.646999
 Pt       12.950294        2.803690       36.646999
 Pt       12.950294       22.429501       36.646999
 Pt        0.810001        4.205530       36.646999
 Pt        0.810001       23.831200       36.646999
 Pt        5.666113        4.205530       36.646999
 Pt        5.666113       23.831200       36.646999
 Pt       10.522247        4.205530       36.646999
 Pt       10.522247       23.831200       36.646999
 Pt        3.238057        5.607380       36.646999
 Pt        8.094180        5.607380       36.646999
 Pt       12.950294        5.607380       36.646999
 Pt        0.810001        7.009220       36.646999
 Pt        5.666113        7.009220       36.646999
 Pt       10.522247        7.009220       36.646999
 Pt        3.238057        8.411070       36.646999
 Pt        8.094180        8.411070       36.646999
 Pt       12.950294        8.411070       36.646999
 Pt        0.810001        9.812900       36.646999
 Pt        5.666113        9.812900       36.646999
 Pt       10.522247        9.812900       36.646999
 Pt        3.238057       11.214900       36.646999
 Pt        8.094180       11.214900       36.646999
 Pt       12.950294       11.214900       36.646999
 Pt        0.810001       12.616700       36.646999
 Pt        5.666113       12.616700       36.646999
 Pt       10.522247       12.616700       36.646999
 Pt        3.238057       14.018400       36.646999
 Pt        8.094180       14.018400       36.646999
 Pt       12.950294       14.018400       36.646999
 Pt        0.810001       15.420200       36.646999
 Pt        5.666113       15.420200       36.646999
 Pt       10.522247       15.420200       36.646999
 Pt        3.238057       16.822100       36.646999
 Pt        8.094180       16.822100       36.646999
 Pt       12.950294       16.822100       36.646999
 Pt        0.810001       18.224001       36.646999
 Pt        5.666113       18.224001       36.646999
 Pt       10.522247       18.224001       36.646999
 O        19.586304       16.003561       21.392748
 H        19.244301       15.292735       22.043287
 H        19.883938       16.670061       22.121954
 O         5.257041       32.972607       18.562010
 H         7.054154       32.488571       19.508801
 H         4.401490       33.414738       18.710876
 O        12.113459       22.632940       15.626194
 H        12.948667       22.289217       15.324762
 H        11.785625       23.322914       14.994672
 O         7.361084       18.183907       11.822625
 H         7.461041       17.566748       12.571367
 H         2.668701       21.119854       11.775262
 O        13.771479       20.588789       29.329767
 H        14.499390       23.362204       27.386883
 H        12.914078       20.393410       28.810505
 O         7.866289       18.110806       27.970638
 H         7.267712       18.946058       28.021343
 H         7.965231       17.714148       28.874668
 O         2.509987       10.092019       13.470159
 H         1.507962        9.940987       13.458249
 H         0.147612        7.126376        8.110494
 O        18.002226       20.480124        5.451916
 H        -2.534395       27.993881        9.041090
 H        16.554180       20.423304        6.216801
 O        15.900356       19.164026       17.870918
 H        16.836489       19.587742       17.759912
 H        15.322715       19.693712       18.544403
 O        17.317522       20.081318       21.063898
 H        16.619789       20.684063       21.088797
 H        18.104715       20.656580       21.036627
 O        12.982062        8.452802       22.527979
 H        12.134872        8.912104       22.401907
 H        13.053904        7.653850       21.914257
 O        15.153184       24.409950       16.057072
 H        15.163979       23.541557       15.609981
 H        15.861562       24.390297       16.741554
 O        12.091906       13.151333       18.468618
 H        11.762526       12.970482       17.574879
 H        11.522543       12.681477       19.072092
 O         0.291822       22.881216        9.588331
 H        -0.683875       22.979101        9.711638
 H        12.342369       25.941687        6.869497
 O        -2.580828       16.351961       12.748588
 H        -1.983613       16.504517       11.984454
 H        -3.028025       15.490716       12.578756
 O        14.489424       13.932009        9.466765
 H        12.539512       17.330458        9.614116
 H        21.475273       11.626803       16.392944
 O        20.659370        9.147459       26.941551
 H        20.305431        8.259670       27.141504
 H       -10.649633        5.605774       12.583351
 O        11.324027       12.868313       15.882695
 H        10.948521       13.813006       15.863763
 H        10.504194       12.296009       15.938877
 O         9.981161       33.199780       23.860283
 H        10.689694       32.602364       24.122055
 H         9.275747       33.179504       24.651548
 O         8.721608       11.789537       10.969046
 H         8.952269       11.372606       11.789999
 H         9.603499       11.982168       10.499216
 O         6.126033       11.528272       15.781552
 H         6.352364       11.696916       14.884866
 H         4.034202       13.948467       13.639028
 O        15.204486       18.773186       28.031864
 H        14.476514       16.290571       29.648996
 H        14.636947       19.420929       28.511341
 O        14.820384        0.316185        5.705495
 H        14.787793        1.255942        5.610299
 H        14.933905       -0.136983        4.847075
 O         1.542549       23.942324        7.488906
 H         1.295022       24.692434        6.907276
 H         0.420006       19.679605        9.943906
 O        12.877693       25.620249       19.336021
 H        12.682627       24.695898       18.917372
 H        13.912540       25.690777       19.209114
 O        12.037084       26.298506        9.824958
 H        11.284080       26.436539       10.396019
 H        12.862328       26.425554       10.313448
 O        10.807274       14.619021        9.303349
 H         9.971689       14.997640        8.945369
 H         5.309333       12.144422       12.663958
 O        24.678869       21.959785       21.138514
 H        24.871387       21.983593       20.182997
 H        23.707247       22.023521       21.247143
 O       -11.538342       34.686882       18.978142
 H       -12.485117       34.532391       19.162233
 H       -11.243837       34.299492       12.922913
 O        -2.246684        7.671544       12.528588
 H         2.756298       10.296226       14.397336
 H        -2.034992        8.403033       11.849109
 O        31.584238       17.760408       22.247980
 H        32.287529       17.097404       22.080074
 H        25.492043       19.822058       27.682035
 O         9.294995       36.330116       16.180811
 H         9.333627       35.907181       15.218772
 H         9.718043       35.598816       16.758780
 O        14.036345       21.331924       23.480520
 H        14.272790       22.127413       22.973846
 H        13.766503       24.050434       22.230150
 O         7.823157       16.996637       14.117615
 H         7.208752       17.222198       14.863256
 H         8.737645       17.134529       14.446504
 O         2.243673        5.264607       24.973719
 H         1.636296        6.007802       24.953747
 H         2.854493        5.484899       24.222557
 O         8.897069       25.056633       24.253828
 H        13.164874       21.067030       23.296581
 H         8.222561       25.331776       23.605385
 O        13.467118       18.519426       21.836164
 H         2.520320       25.797045       27.441513
 H        12.928737       17.658304       21.687950
 O         1.471596       12.843555       28.009935
 H         1.689524       13.745410       27.556198
 H         0.392100       12.929592       28.000994
 O        23.081036       13.940265       30.233088
 H        22.205545       13.691057       30.507263
 H        23.614248       13.320956       30.713198
 O        26.109127       20.145817       22.592890
 H        26.839827       19.530645       22.137236
 H        25.649353       20.747746       21.889282
 O        -6.374857       17.752863        9.315250
 H        -6.633437       17.952761       10.253238
 H        -6.203894       16.790459        9.392488
 O        19.789476       22.049929       29.794720
 H        12.448891       26.311365       28.125238
 H        19.960064       22.998560       29.813215
 O        13.512856       13.299381       28.353832
 H        13.003046       13.635556       29.130373
 H        12.819935       13.161657       27.658567
 O        18.313404       15.217496       10.415412
 H        18.101194       14.774662        9.559294
 H        20.177435       16.600349       15.941114
 O        11.941773       28.391134       16.445890
 H        10.961667       28.392506       16.303045
 H        12.041421       28.496702       17.478378
 O        15.200984       26.831110       30.262268
 H        14.032780       27.331413       27.195827
 H        14.321778       27.142603       30.505974
 O        10.700190       18.804441       19.402332
 H        11.193081       17.984165       19.352428
 H         9.920481       18.908072       18.798679
 O         6.217481       26.774797        8.307199
 H         5.530808       26.607227        7.640647
 H         0.608474       23.307467        8.793748
 O         5.530371       29.617241       24.706524
 H         4.915787       29.247782       23.983902
 H         5.653841       30.561308       24.502018
 O        -1.032958        9.725551       28.778481
 H        -3.227925        7.725034       30.522570
 H        -0.959772       10.663375       29.103203
 O         8.734373       27.575346       30.937813
 H        -2.026382       37.453678       24.043940
 H         8.523852       27.600201       31.840673
 O        18.775425       24.277908       20.919111
 H        18.805368       25.259743       20.916973
 H        18.324720        9.159269       24.262932
 O        21.235252       12.841638       26.345091
 H        21.016298       13.790649       26.551184
 H         3.792800       10.960102       25.501383
 O         3.346295        8.296692       23.978533
 H        14.881916        9.054582       16.358757
 H         3.936579        8.092094       23.202169
 O        12.699753       15.697963       19.039591
 H        13.646261       15.807080       19.135380
 H        12.621884       14.753491       18.691502
 O        -2.526376       28.933603        8.779947
 H        -3.379162       29.373375        8.645641
 H        -2.286635       30.116489       24.178761
 O        20.095070       29.817116       30.967295
 H        20.340502       20.933287       28.506403
 H        20.998749       29.609259       30.589783
 O         0.057724        6.156661        7.900256
 H         2.404847       11.491994        5.719650
 H         0.809319        6.126538        7.255877
 O        25.320461       24.523361       14.163550
 H        25.605352       25.289482       14.759222
 H        24.539152       24.169977       14.602243
 O        12.386154       13.758806       30.634964
 H        11.574081       13.211739       30.604628
 H        13.065660       13.114495       31.098475
 O         5.931510       -6.849119       19.794884
 H         6.767435       -6.679862       19.276451
 H         5.384013       -7.508151       19.210516
 O        -3.902389       30.392904       20.194843
 H        -3.709147       31.382143       20.446442
 H        -3.231702       30.362232       19.464321
 O        15.385423       16.559841       29.336723
 H        15.977189       16.084991       29.969563
 H        15.536649       15.501010       26.393085
 O        19.408907       22.980694       12.963427
 H        19.556194       23.504868       12.075829
 H        20.502459       24.282541       15.724681
 O         8.275351       16.772331       30.275703
 H         9.025244       17.073093       30.798990
 H         8.480098       15.834409       30.156816
 O         7.722238       14.855226       17.222723
 H         6.787207       15.119840       16.996231
 H         7.879298       14.750655       18.194267
 O         0.323746       33.818398       19.131794
 H         0.354529       33.371464       18.203936
 H        -0.638367       29.059744       17.842793
 O         4.572291       17.526209        8.675036
 H         3.835457       17.749159        7.975626
 H         3.890869       22.733871       13.470597
 O        15.244946       14.388591       16.552502
 H         9.585506       20.733984        9.139842
 H        15.758904       15.292966       16.671806
 O        16.907425       18.792141       24.806215
 H        17.158581       18.478998       21.676128
 H        15.762942       18.818773       25.183928
 O         4.354721        7.060452       27.910610
 H         4.750425        7.010478       28.876957
 H        12.945482        5.960915       30.182943
 O        19.426628       26.492008       24.846863
 H        18.459871       24.479401       28.549988
 H        19.246738       27.214165       24.166805
 O         3.351751        8.042386        8.389720
 H         3.558283       13.446033       11.470306
 H         3.706447        8.387502        7.575244
 O        -6.761856       23.962479       10.111195
 H        -6.156936       24.627605       10.531367
 H        -0.692677       20.183069       12.081173
 O         0.423009       20.257019        9.070399
 H         4.316091       24.392916        6.046665
 H         7.281912       28.968269        8.887855
 O        17.603117       20.189117       11.696744
 H        16.670597       22.549618       14.201842
 H        18.162655       20.180008       10.863404
 O        26.190607       12.610614       26.639706
 H        25.365793       12.369477       27.142376
 H        26.204016       12.032667       25.799984
 O        19.918177       20.934959       20.296492
 H        19.972237       21.498446       19.477465
 H        20.007748       19.957947       19.993252
 O        15.078664       11.609997       20.892025
 H        14.887781       11.458077       19.959871
 H        15.100225       10.750832       21.360361
 O        22.235697       30.144325       14.541188
 H        22.610186       30.298248       13.575230
 H        21.257816       29.966515       14.560650
 O        12.188675       25.983812       15.527675
 H        12.595170       25.479528       16.302923
 H        12.087055       26.883293       15.937161
 O        -1.083217       28.890591       21.136429
 H        -0.534946       28.092632       21.419281
 H        -1.700546       29.139500       21.901840
 O        14.743612       16.730621       13.151017
 H        13.774236       16.790602       13.470695
 H        14.736086       15.832812       12.730165
 O         6.467083       15.130504       10.075299
 H         0.838302       17.289648        4.858314
 H         6.779991       14.193608       10.037193
 O         7.144354       24.862127       18.876741
 H         6.273132       25.412317       18.668015
 H         6.964539       23.964659       18.446087
 O         6.471542       22.346289       17.292152
 H         5.564303       21.962473       17.176538
 H         7.000414       21.620506       17.643265
 O        12.957005       12.481684       13.503162
 H        13.433984       11.617680       13.685291
 H        12.488627       12.571950       14.395793
 O         7.768587       29.014641        9.712561
 H         3.528018       20.612980        4.461823
 H         7.822984       30.001474        9.799691
 O        21.163048       35.321579       24.593298
 H        20.342010       35.907143       24.434227
 H        22.021971       35.858963       24.368793
 O         6.295992        9.561508       12.206081
 H         7.019110        8.931915       12.545518
 H         6.538306       10.458682       12.556381
 O        12.465173       23.385092       12.056296
 H        12.197742       23.290487       11.130241
 H        11.712461       23.713312       12.549902
 O        20.786564       20.209822       27.990469
 H        13.201400       23.109667       26.650858
 H        18.965178       21.899532       30.281750
 O        15.594891       26.495239       19.120361
 H        16.332722       26.063950       18.555788
 H        15.459019       27.327204       18.648184
 O        11.753073       21.623394       31.222878
 H        12.156120       21.376648       32.109161
 H        12.277927       21.070829       30.612686
 O       -17.276657       12.089135       10.948922
 H       -16.847244       12.369590       11.790665
 H       -16.839384       12.579323       10.275306
 O         4.899095       31.956053       21.558825
 H         5.625908       31.431263       21.904655
 H         5.416008       32.766464       21.298433
 O        16.547230       16.544018       16.931221
 H        16.000484       17.210146       17.354944
 H        17.326036       16.314594       17.566311
 O         9.780675       25.697384       11.565896
 H         9.201311       26.498484       11.700879
 H        10.212063       25.446032       12.432496
 O         1.548838       11.695249       10.220054
 H         0.948269       10.920790       10.169786
 H         2.443777       11.294086        9.942783
 O         0.508421       19.151711       11.527991
 H         0.296260       18.240709       11.939608
 H         1.458242       19.387264       11.782664
 O         0.077075       14.315168       12.012410
 H        -0.407754       13.543097       12.453146
 H         8.898152       19.400433        8.754174
 O        24.421276       15.086933       15.694654
 H        24.698797       16.011892       15.596743
 H        23.580669       15.052878       16.258572
 O        16.909977       31.289753       21.062794
 H        16.930054       30.418940       21.586159
 H        16.184162       26.104883       26.230200
 O        20.603003       13.102901       30.826260
 H        20.377258       12.313478       30.213770
 H        20.331251       12.849458       31.689812
 O        22.385876       24.388306       28.284094
 H        22.395184       24.225918       29.284170
 H        10.921566       36.108528       21.475830
 O        17.891336       10.104507       30.704889
 H        17.962145       10.090796       31.720631
 H        18.818142       10.120886       30.463923
 O        12.411230       19.049194        8.665108
 H        13.107893       19.624666        9.067866
 H         4.134665       17.044069        9.420016
 O        12.704088        4.679998       26.427574
 H        13.003208        5.588778       26.106123
 H         8.759686        6.407428       26.640659
 O        -1.093920       26.079737       27.979332
 H         9.469569       28.254183       30.819557
 H        -6.831776       20.952686       26.929064
 O        12.800036       16.468325       30.087339
 H        12.643009       15.549870       30.484167
 H        17.504179       20.658060       27.464825
 O         7.192485       14.721091       20.194777
 H         6.983211       13.886909       20.637123
 H         6.417251       15.273891       20.508476
 O        19.933048       19.921000        9.680455
 H        20.169268       20.428446        8.842900
 H        19.791513       18.957865        9.430191
 O        -3.425874       10.387902       22.334175
 H         3.163053       10.416210       22.174875
 H        -4.285640        9.914121       22.609915
 O        20.197992       32.404461       30.274633
 H        20.290165       33.207642       30.835920
 H        19.842791       31.633644       30.795296
 O        10.696123        0.606172       28.347734
 H        10.331522        1.221980       27.695103
 H        10.628751       -0.271883       27.970230
 O        12.671047       27.969391       30.549809
 H        11.767220       30.032955       26.793638
 H        13.118570       28.887358       30.409023
 O         1.326176       13.576799       14.343859
 H         2.185179       14.053862       14.417337
 H         0.749506       14.161068       15.467113
 O         8.276649        9.956594       28.411261
 H         4.482172        4.513652       26.421379
 H        22.666103       -1.252897       31.807785
 O       -15.048314       35.169308       13.758764
 H       -15.930639       34.942375       13.355968
 H       -12.126135       33.629990        8.366220
 O        11.889295       27.926565       19.118750
 H         7.866309       23.908068        9.081568
 H        15.093325       13.131037        9.504758
 O        10.271561       -0.486029       21.846634
 H         9.787853       -0.618666       22.772591
 H        10.264932       -1.411730       21.612593
 O         7.993032       32.770161        5.953131
 H         7.796437       31.845400        6.294985
 H         7.865194       32.820068        4.945205
 O         7.781839        8.095939       14.011039
 H         8.487601        8.816003       13.800170
 H         8.192793        7.234520       13.736536
 O        14.564620        6.660076       24.788420
 H        15.023314        5.916023       26.996159
 H        14.191492        7.599651       25.095463
 O        14.127198       31.624414       21.040976
 H        15.073266       31.906590       21.120790
 H        14.008510       30.680521       21.350185
 O        24.151760       29.308289       22.866961
 H        24.079044       28.826271       23.676592
 H        24.266445       28.624651       22.134453
 O        -3.012973        6.023361        5.807533
 H        -3.878340        5.993282        6.351459
 H        -3.097456        5.911229        4.831237
 O        10.928373       17.409361       14.797985
 H        11.540519       17.690876       15.525172
 H        11.431148       16.989275       14.016612
 O         6.332591        9.115452       21.813681
 H         6.749238        8.762641       22.625299
 H         5.907886        9.930246       22.183485
 O        14.655287       23.638784       22.234299
 H        14.821675       23.473978       21.269787
 H        20.143185       26.879332       25.404432
 O        14.907949       26.924444       22.032427
 H        12.163892       17.097059       30.611317
 H        14.359207       26.056309       22.082081
 O         7.168727       13.711984        7.102318
 H         7.340095       12.968225        6.488106
 H         6.780271       13.355272        7.922807
 O        12.299974       27.983871        5.920482
 H         8.510612       31.318995       11.494221
 H        12.311656       27.727283        5.025922
 O        16.260513       15.454824       27.075228
 H        15.941735       15.852601       27.948729
 H        16.523195       12.938849       29.606518
 O         7.892962        2.195445       11.968202
 H         7.904315        2.831813       12.696856
 H         7.938813        2.787822       11.119351
 O         3.351067       27.493694        6.449057
 H        18.301722       19.503235        5.683670
 H         3.374983       26.523386        6.211594
 O         5.319604       15.753536       16.402193
 H         1.465612       23.078102       10.923813
 H         4.766016       15.203791       15.719907
 O         7.954578       32.079174       19.530085
 H         4.557271       32.753616       15.405087
 H         8.073603       31.720852       18.645763
 O        21.038450       34.036465       16.361488
 H        21.453089       33.620296       15.599426
 H        20.965525       34.990967       16.009924
 O         3.925946       14.800760       14.124586
 H         5.204378       20.960579        6.636945
 H         0.466801       14.614357        8.937798
 O        21.949833       30.712673       21.962233
 H        22.378820       31.212185       21.243956
 H        22.687454       30.122704       22.287495
 O        10.563066       19.879934       25.139328
 H        10.311258       18.948122       25.404043
 H        10.780696       19.974024       24.176941
 O        10.058150        4.573574       30.138248
 H         3.535887        9.993774       20.556387
 H        10.763443        5.227036       30.385532
 O        11.652613       25.335676        7.185204
 H        11.572541       25.678204        8.046942
 H         9.191304       30.788321        8.413949
 O        12.862121        9.665144       11.006966
 H        13.521738        9.509651       10.270348
 H        12.388143       10.573434       10.807096
 O        15.502895        5.580168       27.781008
 H        14.723933        5.413393       28.422379
 H        16.728859        9.331428       26.970484
 O        -1.582545       20.970621       25.990492
 H        -2.456342       20.644911       25.650993
 H        -1.124082       21.136633       25.169867
 O         7.362472       14.612431       12.706157
 H         8.277909       14.390943       12.635025
 H         7.204297       15.310991       13.360512
 O         5.101599       15.484397       29.821768
 H        17.301876       19.686300       24.659845
 H         5.514230       14.601869       30.175835
 O        25.081896       12.021165       30.891365
 H        25.159319       11.117815       30.474867
 H        24.992443       11.975395       31.876669
 O         4.005758       16.146797       26.143824
 H         3.145234       15.856599       26.610922
 H         3.984088       15.567336       25.315535
 O         2.853851        2.509557       15.492575
 H         3.300877        2.162156       16.301212
 H         3.707401       13.066635        7.852079
 O         1.084177       32.574314       16.508677
 H         1.495033       31.889612       17.238400
 H         0.707739       32.022671       15.764048
 O         8.097171        6.517902        9.427553
 H         8.411472        7.421040        9.635885
 H         7.130126        6.692701        9.378402
 O        -5.852435       40.908520        7.865390
 H        -5.395990       41.484978        7.229263
 H        -6.264582       40.051331        7.418517
 O        23.881689       21.420393       30.135378
 H        24.771343       21.236542       30.510454
 H        20.083967       19.964437       27.330433
 O        14.440147       -3.204587        5.938804
 H        13.443168       -3.272162        6.200056
 H        14.816323       -2.528352        6.582190
 O        14.770618       22.155556       14.504434
 H        19.815430       23.649149       13.661206
 H        14.814431       21.196539       14.661875
 O         3.640405       24.226122       27.620216
 H         3.508579       23.257183       27.680193
 H         3.308949       31.586287       21.170462
 O         6.787394       27.034988       15.184436
 H         5.987375       27.592745       15.164659
 H         6.880155       26.916609       16.165148
 O        28.303625       33.934193       26.057747
 H        27.509256       34.494984       25.982594
 H        28.616722       34.262180       26.985023
 O         7.396139       11.471707        5.572016
 H         6.422015       11.375801        5.761631
 H         7.618203       11.615451        4.605501
 O         3.762130       12.693178       12.144102
 H         3.058327        9.989533       18.164297
 H         2.996158       12.134773       12.319930
 O        -5.190796        2.817071       14.716042
 H        -5.875860        2.139271       14.860044
 H        -5.701891        3.675094       14.690995
 O         6.177972       20.679113       12.149051
 H         5.537731       21.338047       12.559057
 H         5.817268       20.489254       11.190871
 O        15.383680       22.625088       28.654406
 H        15.611526       23.143032       29.442432
 H        16.180130       22.386786       28.140900
 O         1.392953        8.128969        5.478166
 H         1.297421        8.080002        4.462274
 H        10.708236       13.692515        9.197561
 O         1.429800       11.640915        5.576459
 H         8.631310        9.796912       10.219254
 H         0.005000       14.365022       10.992662
 O       -10.357867       30.277493        7.596144
 H       -10.689939       29.340157        7.558298
 H       -10.638528       30.658894        6.716406
 O        15.490278        9.336228       22.726517
 H        14.630423        8.834878       22.700167
 H        16.106550        8.726721       23.160969
 O        17.221109       15.419580       30.749432
 H        17.046320       14.497291       31.107183
 H        18.017365       15.270869       30.172195
 O         9.278656       15.507250       22.056440
 H         8.551870       15.397692       21.334921
 H         8.884089       15.751513       22.903728
 O        -2.065844       36.556595       24.387260
 H        -2.661892       36.119759       23.808210
 H         9.557339       23.916969       25.719524
 O         8.721150       -3.735460       12.886039
 H        20.613525       12.324261       26.939632
 H         9.241374       -4.571146       13.066970
 O         9.494219       20.071722        8.407529
 H         6.796066       17.738443        4.894154
 H         6.134806       23.579897        6.559304
 O        10.841380       18.118052       31.077135
 H        15.420547       17.879496       28.575817
 H        10.992088       18.739742       30.357389
 O        17.152330       28.978310       30.074390
 H        16.879274       28.169016       30.477129
 H        18.159763       28.973068       30.244303
 O        17.450735       21.558741       27.099941
 H        15.203042       11.901337       30.611721
 H        31.600639       18.287189       23.849072
 O        14.665391       19.794928       15.495065
 H        15.125900       19.490820       16.347628
 H        10.894572       22.182261        6.252053
 O        -2.123724       17.843388        6.374510
 H         0.912654       15.061604        5.903339
 H        -2.139729       18.344492        7.232312
 O        23.057062       -1.266330       30.872267
 H        23.370249       -2.206506       30.752110
 H        15.004171        1.273020       29.375320
 O         0.250995        3.502189       17.664522
 H         0.878725        4.254139       18.000898
 H         5.676402        8.232669       17.746080
 O        14.406901       27.128437       10.884721
 H        14.396255       28.123425       10.815772
 H        15.415829       26.881535       10.873834
 O         5.221307        6.679959        9.599070
 H         4.764912        7.567144        9.502277
 H         4.802418        6.155363        8.876123
 O         3.364073       17.779720        6.437631
 H         2.405575       17.497480        6.233160
 H         4.008661       17.091496        6.145790
 O        -9.295321        8.289426        6.167453
 H        -8.325270        8.161031        6.415020
 H        -9.450517        9.167735        5.749969
 O         9.685171       17.549669       25.965784
 H         9.108404       17.901724       26.691004
 H        10.413609       17.186596       26.545145
 O        21.837881       24.983093       21.839884
 H        23.924500       21.151541       29.195303
 H        21.119658       25.609879       21.775198
 O         3.575538       10.788299       15.903666
 H         4.503586       11.150180       15.822514
 H         3.018795       11.345284       16.488205
 O        -8.143973       12.455908        9.668362
 H         1.317802       11.705816        4.613738
 H        -7.440011       12.012783       10.235472
 O        23.196510        1.471819       17.627031
 H        22.721533        0.794723       18.191610
 H        23.995958        1.016316       17.344748
 O        25.120464       36.370083       19.713387
 H        25.597664       35.639484       19.188717
 H        24.156403       36.181755       19.637106
 O         5.300375        1.405035       11.071710
 H        18.441236       13.517565       19.977804
 H         5.498253        1.756058       10.161572
 O         2.261223       29.681759       12.667843
 H         6.060894       26.914356       11.636574
 H         2.529580       28.812943       12.306717
 O        15.762219       24.589964       24.717798
 H        15.140431       23.967880       25.114059
 H        15.584568       24.675665       23.761240
 O        24.796688       30.007607       27.269484
 H        24.346659       29.169594       27.003483
 H        24.687738       30.116001       28.253931
 O        25.967361       19.497908       28.462124
 H        26.687346       16.397585       28.323278
 H        26.439171       18.646221       28.191795
 O        -1.577081       16.485252        9.872113
 H        -1.916051       16.892935        6.523968
 H         0.447278       21.214512        9.357510
 O         9.584147       21.839214       10.378509
 H         9.503071       21.618727       11.345474
 H         9.172092       22.750916       10.253336
 O        20.846670       17.791090       22.987392
 H        21.494667       18.016842       22.325981
 H        21.417002       17.338865       23.693718
 O         3.073327       23.355711       17.062939
 H         3.577245       24.171822       17.263258
 H         2.694554       23.024717       17.895004
 O        27.851423       13.926739       23.594740
 H        27.377571       14.587461       23.024689
 H        28.599127       13.704947       23.086189
 O        16.425644       26.435432       27.126671
 H        23.202377       24.051020       27.837801
 H        22.205164       29.689981       27.857841
 O        16.483604       12.447285       17.703087
 H        12.262757        1.769993       19.137472
 H        17.075832       12.960133       18.318247
 O        25.238436       19.881903       13.844372
 H        26.070494       20.076410       13.265490
 H        25.172920       18.925528       14.056106
 O        12.037102       -2.868203        9.302593
 H        11.229578       -3.185350        9.850574
 H        11.760278       -2.987845        8.339766
 O        -2.490701       30.104378       23.215742
 H        -3.438871       29.868368       22.941753
 H         6.812216       26.063366        8.206550
 O        15.122077        3.228262       24.512032
 H        15.075955        2.567824       23.761147
 H        15.984945        3.823463       24.528809
 O        26.375809       41.321270       21.578329
 H        26.661201       41.060452       20.712053
 H        25.387281       41.347198       21.516445
 O         9.602530       17.262857        5.741778
 H         9.590982       16.921614        4.825001
 H        10.499575       17.642328        5.894013
 O         0.702713       15.844466       19.887506
 H         0.510424       15.155025       20.561321
 H         1.030469       16.637283       20.429029
 O         2.019404       30.893473       18.530844
 H         1.902022       31.054670       19.512211
 H         2.974693       30.625750       18.320951
 O         0.135040       18.699354       25.614946
 H        -0.383454       19.569244       25.615204
 H         0.386383       18.700941       26.711140
 O         1.057778       16.471720        9.130490
 H         1.108129       17.232389        8.467423
 H         0.208753       16.548420        9.553459
 O        14.220300       11.616683       18.297514
 H        13.459076       12.260285       18.442820
 H        13.867895       10.961812       17.658264
 O         9.298721        5.493148       17.083292
 H         8.820657        5.478369       16.234341
 H        10.087959        6.056554       16.934092
 O        21.210142       28.977535       19.893089
 H        20.904274       28.098335       20.140625
 H        21.432104       29.464148       20.741241
 O         7.013380        4.258043       28.594049
 H         6.875833        3.265621       28.460894
 H        -0.083311        5.464174       30.642164
 O         4.376223       29.745377       27.386456
 H         8.695048       32.431301       31.118429
 H         5.373248       29.688984       27.680035
 O         0.684374       17.229548        5.814376
 H         5.585231       15.322281        5.322876
 H        -0.154021       17.699097        6.005494
 O        -3.041055       28.083876       13.027487
 H        -3.731058       27.861557       13.690192
 H        -6.058700       23.105808        7.015914
 O        19.129255       26.924608       20.615686
 H        18.902229       27.173399       19.735369
 H        18.822001       27.649868       21.303972
 O        17.615692       22.348034       14.418206
 H        20.858006       25.329456       14.663501
 H        14.481839       22.267849       13.588445
 O        -6.840087       10.145319       19.375010
 H        -6.891889        9.549473       18.599438
 H        -7.564777        9.770661       19.977383
 O        27.343069       18.155590       16.716009
 H        27.282711       17.496054       17.487492
 H        27.111736       19.009686       17.176992
 O        12.209697       24.584558       30.817904
 H         3.980500       25.396368       31.005722
 H        12.208918       23.698950       31.238434
 O        23.546093       22.821337       15.379190
 H        22.638292       22.903196       15.749560
 H        23.365759       22.395422       14.522346
 O         9.594112        3.078500        5.752650
 H         9.097255        3.640968        6.427072
 H         9.315949        3.424842        4.843547
 O        -3.650245       37.293663        8.374023
 H        -4.325737       36.650295        8.139818
 H        -2.198343       40.937500        9.769380
 O        12.039094       20.527292       17.876543
 H        12.588135       21.243870       18.226290
 H        11.681549       19.969282       18.618374
 O        10.073680       39.507523       13.051597
 H        10.332803       38.601963       13.053464
 H         9.910931       39.689198       14.019053
 O         4.097620       11.066800       24.515181
 H         8.885808       13.200266       28.343664
 H         3.824249       11.946210       24.213310
 O        16.476171        8.307783       27.384939
 H         8.643785       10.900586       28.268019
 H         7.818858       -3.970372       12.578905
 O         3.399130       14.043230        7.952908
 H         3.501513        3.037302       14.979176
 H         2.524367       14.087338        7.577395
 O         3.526241       18.988716       27.617098
 H         3.547184       18.133167       27.012405
 H         3.492496       18.540251       28.503670
 O         3.685250       20.962616       24.581030
 H         4.630351       20.708239       24.575636
 H         3.702815       21.889629       24.091167
 O         5.278932       -1.818378        6.042010
 H         5.614269       -2.231380        5.201439
 H         9.109028        1.489163        5.820486
 O        13.126481       20.540495       12.601949
 H        13.997779       19.121340       15.251146
 H        12.944211       21.459877       12.283344
 O         5.998186       20.685900        7.098324
 H        15.622051       12.106980       18.182529
 H         6.283085       19.899424        6.613906
 O        26.319944        6.884547       30.721590
 H        26.303026        6.755776       31.710011
 H        18.818892        6.120843       27.555780
 O        27.589106       30.762754       18.158028
 H        27.397596       31.240793       17.326862
 H        28.092871       31.347040       18.746428
 O         6.489264       15.615619       27.090439
 H         6.988601       16.358175       27.491980
 H         5.613019       16.021175       26.821432
 O        13.920341       23.767984       26.702909
 H        14.180789       21.450169       29.068480
 H        13.494752       25.204285       27.439417
 O         4.015235       20.217413       16.830423
 H         4.506377       19.372004       16.975088
 H         3.876182       20.304955       15.831720
 O         1.213097       26.231934       14.108369
 H         1.958859       26.737871       14.527780
 H         1.174970       25.389977       14.661367
 O        18.972702       16.662077       18.744968
 H        19.369549       16.232748       17.924875
 H        18.849440       15.899887       19.292202
 O        33.502739       19.403236       14.312328
 H        33.909874       20.073456       13.723377
 H        32.594479       19.253206       13.898755
 O         8.354794        0.794660        5.679047
 H        11.380512        2.754550        6.129221
 H         8.286682        0.651712        4.707481
 O         9.186643       21.631220        6.406047
 H         9.157279       20.891888        7.154716
 H         8.501948       21.462524        5.752679
 O        12.771523        0.087280       22.974831
 H        11.964386       -0.036935       22.388313
 H        12.545888        0.101952       23.932316
 O         2.724150       20.690989       30.427559
 H         2.591320       20.908220       31.375225
 H         1.810828       20.642849       30.154909
 O        29.814047       11.270743       24.452940
 H        29.716074       10.528542       23.721006
 H        28.877159       11.506570       24.600292
 O        20.714058       18.203392       15.899099
 H        21.389385       18.789509       16.354174
 H        20.086479       18.694225       15.346130
 O         5.175569       15.840564        6.084334
 H         4.580392       15.215434        6.525808
 H        -2.976439       12.027276        7.663359
 O         1.231943        8.262251       29.817076
 H         1.755038        8.928823       30.296684
 H         1.383163        7.395433       30.273956
 O        13.659003       30.516317       30.046896
 H        14.224887       31.636171       23.909288
 H        14.213172       18.384964       22.453339
 O         0.830612       13.997108       21.959677
 H         1.488857       14.201675       22.631699
 H         0.892238       12.975345       21.845655
 O         3.763517       10.383712       21.421392
 H        12.457155        2.767856       31.554686
 H         7.634163       19.833946       30.656494
 O         1.516989       31.258476       31.124962
 H         1.945526       30.457233       30.674950
 H         1.657363       31.245922       32.170845
 O        -4.527893        5.511147        7.979612
 H        -3.010552        8.040674       13.094646
 H        -3.981766        6.258264        8.377714
 O         1.121777       20.005730        6.579566
 H         1.115786       20.049967        7.582325
 H         0.416526       20.822414        6.256315
 O        16.976679        1.692982       11.874901
 H        16.638548        1.180616       12.626885
 H        17.809010        1.306288       11.642147
 O         5.277404       24.136480       10.687936
 H        -3.253259       28.954657       12.670472
 H         6.219106       23.837429       10.423307
 O        21.251812        2.573600       26.200539
 H        21.055479        3.390187       25.609814
 H        22.206017        2.469972       26.072872
 O        23.381792       18.895855       21.969151
 H        24.267071       19.070335       22.337360
 H        23.571493       18.434542       21.164642
 O        18.253700        6.475342        5.362412
 H        19.009914        7.132282        5.468683
 H        18.401949        6.153342        4.418798
 O         9.070691        9.168386        9.651206
 H        20.699080        9.464671       25.964930
 H         8.940234        9.474457        8.713431
 O        19.070362       25.337568       30.218281
 H        19.791004       26.027716       30.221737
 H        22.228142       24.980698       20.984472
 O         1.376310       -0.976729       30.840773
 H         1.084465       -0.021047       30.892277
 H         1.434130       -1.331078       31.741810
 O        -5.094754        9.850189        6.560272
 H        -5.395955        8.909592        6.335066
 H        -5.812405       10.433640        6.258196
 O        14.232509       20.337622       19.724770
 H        13.996717       19.649130       20.379393
 H         6.933771       18.986982       12.251006
 O         6.023966       23.244581       26.219868
 H         6.074116       22.288059       26.398077
 H         6.474288       23.630688       27.015274
 O        16.757673       12.777712       30.612295
 H        28.266834       15.373677       24.814322
 H        17.244978       11.898004       30.565268
 O         5.036802       11.295015       28.394314
 H         4.072286       11.427555       28.112564
 H         5.375589       10.335464       28.086031
 O       -10.565687       36.013435        9.532054
 H       -10.490181       35.030933        9.647620
 H       -10.490789       36.117210        8.530885
 O         9.857446       13.638634       24.377935
 H        10.280152       14.189466       23.694321
 H        10.438251       13.513228       25.149580
 O         3.420483       24.953812        5.880247
 H        11.508568       19.361498        8.899501
 H         3.075881       24.597694        5.028896
 O        23.030186       11.495241       23.323236
 H        22.375689       11.843452       22.633598
 H        23.482834       12.299749       23.668814
 O        11.976809       16.613726       27.356794
 H        12.735242       16.236916       26.880327
 H         5.496002       29.622053       31.969309
 O        12.152346        8.769982        5.772360
 H        11.318605        9.148652        6.050327
 H        12.051010        7.834813        6.076798
 O         4.808658       30.282129       18.090628
 H         4.944176       31.283401       18.274837
 H         5.303540       29.766773       18.775242
 O        14.372306       11.437026       30.811749
 H        15.584266       26.796295       21.341869
 H        14.598435       11.004771       31.656401
 O         4.747109        6.194097       12.552901
 H         4.279070        7.488133       12.687027
 H         5.031819        6.231472       11.635502
 O         3.717624       18.265032       30.258383
 H         5.527287       15.581100       28.890514
 H         3.150167       17.566883       30.688980
 O         6.786619       19.540159       31.051754
 H         3.265793       19.187668       30.441692
 H         6.730468       20.058987       31.926058
 O        28.602488        9.577266       16.426424
 H        27.893291        8.883475       16.588564
 H        28.969027       21.263241       20.158804
 O         2.257199       23.040783       11.498125
 H        -9.010181       11.908813        9.868539
 H         2.913572       23.622017       10.990837
 O         4.007585       33.735222       12.316334
 H        -0.479436       34.320774       19.167347
 H         4.827010       34.219402       12.123405
 O         6.305859        2.613708        5.511247
 H         6.934800        1.868572        5.673227
 H         6.032522        2.586184        4.523805
 O         0.405931        3.751012       14.703794
 H         0.766918        3.638000       15.613966
 H        -0.197933        4.536808       14.815179
 O        19.865520       12.632757       21.058928
 H        19.308792       11.768459       21.157106
 H        19.427504       13.070244       21.768204
 O         0.793096       28.407160        6.061680
 H         1.081025       14.028888       13.467411
 H         1.644608       28.169437        6.368388
 O        -4.314648       33.129478       20.854851
 H        -5.182056       33.071800       20.411966
 H        -4.454296       33.515362       21.754963
 O         7.412037       -2.964256       22.297655
 H         6.717705       -3.371384       21.740843
 H         7.263866       -1.978578       22.144482
 O         5.958171       32.211334       24.586206
 H         6.688654       32.496834       25.137335
 H         5.186545       32.742317       24.884588
 O        20.670233       24.337206       14.753428
 H        17.606970       22.671974       15.394909
 H        19.292963       15.131000       10.369184
 O        11.371899        5.222872       11.459500
 H        11.530423        5.111203       10.537490
 H        11.906532        6.013913       11.695339
 O        27.225780       23.132092       18.305153
 H        27.206789       23.051809       17.339560
 H        28.226103       23.079552       18.487614
 O         8.708752       21.206194       26.856710
 H         9.016846       20.702017       26.094290
 H        13.056724       24.665043       30.371910
 O        11.792056       22.469660        6.679599
 H        12.616664       28.360935       19.687450
 H        11.667904       23.409626        6.589229
 O         0.244894       30.148363       10.594443
 H         1.161393       30.106367       10.839561
 H         0.302594       30.425886        9.661138
 O         9.112990       12.515134       27.659792
 H        14.044024        9.167253       29.458176
 H        17.330549        7.710368       27.527182
 O        20.918652       35.140854       30.731096
 H        21.729996       35.111057       30.181692
 H        21.197563       35.161488       31.691015
 O        -1.787736       15.258512        6.974035
 H        -0.889030       14.967700        7.438599
 H        -2.415123       15.043705        7.648251
 O        17.791744       39.213024       19.371395
 H        17.074768       39.599754       19.916281
 H         4.106108       27.806488        5.928286
 O        24.575766       23.640165       26.626661
 H        24.301329       22.678230       26.611616
 H        23.815958       25.971298       24.508005
 O        -1.175885       12.108223        6.573899
 H        -1.287395       12.948502        6.116270
 H        -0.344149       12.096231        7.123353
 O        16.849039       35.847588       26.416016
 H        16.263210       35.976952       25.600178
 H        16.541531       36.562675       27.053259
 O        -0.563539        6.295058       14.397845
 H        -1.499698        6.682815       14.380471
 H        -0.484376        6.462579       13.399513
 O        -2.752235       34.275486       18.983583
 H        -3.010094       33.637474       18.318247
 H        -3.337503       33.981102       19.728743
 O        10.803339        9.390614       29.785498
 H        10.086580        9.233742       29.073301
 H        11.701884        9.384028       29.239576
 O         4.904319        4.403708       15.304587
 H        -0.408288        9.929473       14.731309
 H         5.175916        4.379148       16.253975
 O         8.782564       30.825237       12.306703
 H         9.781983       30.657841       12.231062
 H         1.609831       29.491673       13.431268
 O        21.016336       20.486094       24.405973
 H        21.456663       21.256540       23.871658
 H        20.977360       19.680229       23.869650
 O        21.632477        4.754623        6.831867
 H        20.729342        4.962497        7.200001
 H        21.397726        4.128743        6.080218
 O        28.710232       15.976806       25.516550
 H        28.525080       16.962725       25.388247
 H        16.184166        8.239526       28.396507
 O         6.232635       11.925847       12.942966
 H         6.709483       12.803050       12.853897
 H         6.756152       15.247074       11.016405
 O         4.363617       23.403595       23.517174
 H         5.209470       23.625706       23.922686
 H        17.831688       21.476601       26.181801
 O         1.037834       14.293853        6.487246
 H         4.033539       15.439844       13.402836
 H         1.258176       13.588106       16.960291
 O        22.849598        7.170223       26.255960
 H        22.678253        7.821670       26.996239
 H        22.075590        9.734769       27.774242
 O         6.538339       26.972031       29.609524
 H         6.935204       26.355921       28.929188
 H         7.369832       27.315538       30.059471
 O        -3.049575        7.653957        8.880646
 H        -2.184558        7.955750        8.536127
 H        -3.292693        8.071944        9.722829
 O         3.777939        6.918949       15.284262
 H         2.966129        7.394269       15.653505
 H         4.251497        5.146695       15.322866
 O         8.387156       32.019478       30.319567
 H         8.311202       37.880161       27.023279
 H         7.392854       32.106754       30.394247
 O        14.414391       28.232628       26.847883
 H        13.662476       28.892136       27.044704
 H        14.698146       28.332413       25.675425
 O         7.107770       18.285198        5.679570
 H        17.935440       24.069370       20.449780
 H         8.156942       18.253580        5.665985
 O         8.022388       16.267111       24.321049
 H         8.622416       16.907249       24.830450
 H         7.543712       15.783711       24.999020
 O        -4.774468        2.260118       20.721243
 H        -3.853628        2.458574       20.335567
 H        -4.743217        1.356358       20.957298
 O        -6.595421       23.941694        7.215333
 H         5.372284       25.204203       10.692329
 H        -6.139611       24.556093        6.614692
