# Supplementary material for: Revealing the molecular interplay of coverage, wettability, and capacitive response at the Pt(111)-water solution interface under bias
Source: Commun Chem. 2025 Feb 24;8:58. doi: 10.1038/s42004-025-01446-w (PMC11850831; doi:10.1038/s42004-025-01446-w)
Supplement: Supplementary file 7 — Supplementary Data 4 [file 42004_2025_1446_MOESM7_ESM.txt]

1331
 Cell param a = 1.4568340245202959E+01  b = 2.5233000000000001E+01 c = 3.8936200000000028E+01
 Na       16.015402       10.083897        5.853714
 Na       12.376599       27.074350        6.568173
 Na       13.911357       23.481474       26.060705
 Na       13.567486       33.809292       25.674486
 Na       17.309628       17.024912       30.039755
 Na        9.640692       26.886385       30.487223
 Na       18.758102       12.713686       13.976056
 Na       26.374298       28.167620       18.274448
 Na       -8.413563       16.724115        6.725470
 Na       15.943195       21.980417       14.498703
 Cl      -13.509224       12.412802        6.751407
 Cl       -7.213335       17.025837       21.191399
 Cl      -12.679426        6.286035       16.255810
 Cl       31.976561       26.939390       17.317364
 Cl       13.077062       28.870106       24.401825
 Cl       -3.014024       23.625839        9.952842
 Cl        1.573214       19.996946       19.087013
 Cl        3.191643       16.588818       12.365930
 Cl      -28.378399        3.690492       10.579604
 Cl      -19.821074       35.219467       21.744719
 Pt        0.000000        0.000000        0.000000
 Pt        0.000000       19.625700        0.000000
 Pt        4.856113        0.000000        0.000000
 Pt        4.856113       19.625700        0.000000
 Pt        9.712237        0.000000        0.000000
 Pt        9.712237       19.625700        0.000000
 Pt        2.428057        1.401840        0.000000
 Pt        2.428057       21.027599        0.000000
 Pt        7.284170        1.401840        0.000000
 Pt        7.284170       21.027599        0.000000
 Pt       12.140334        1.401840        0.000000
 Pt       12.140334       21.027599        0.000000
 Pt        0.000000        2.803690        0.000000
 Pt        0.000000       22.429501        0.000000
 Pt        4.856113        2.803690        0.000000
 Pt        4.856113       22.429501        0.000000
 Pt        9.712237        2.803690        0.000000
 Pt        9.712237       22.429501        0.000000
 Pt        2.428057        4.205530        0.000000
 Pt        2.428057       23.831200        0.000000
 Pt        7.284170        4.205530        0.000000
 Pt        7.284170       23.831200        0.000000
 Pt       12.140334        4.205530        0.000000
 Pt       12.140334       23.831200        0.000000
 Pt        0.000000        5.607380        0.000000
 Pt        4.856113        5.607380        0.000000
 Pt        9.712237        5.607380        0.000000
 Pt        2.428057        7.009220        0.000000
 Pt        7.284170        7.009220        0.000000
 Pt       12.140334        7.009220        0.000000
 Pt        0.000000        8.411070        0.000000
 Pt        4.856113        8.411070        0.000000
 Pt        9.712237        8.411070        0.000000
 Pt        2.428057        9.812900        0.000000
 Pt        7.284170        9.812900        0.000000
 Pt       12.140334        9.812900        0.000000
 Pt        0.000000       11.214900        0.000000
 Pt        4.856113       11.214900        0.000000
 Pt        9.712237       11.214900        0.000000
 Pt        2.428057       12.616700        0.000000
 Pt        7.284170       12.616700        0.000000
 Pt       12.140334       12.616700        0.000000
 Pt        0.000000       14.018400        0.000000
 Pt        4.856113       14.018400        0.000000
 Pt        9.712237       14.018400        0.000000
 Pt        2.428057       15.420200        0.000000
 Pt        7.284170       15.420200        0.000000
 Pt       12.140334       15.420200        0.000000
 Pt        0.000000       16.822100        0.000000
 Pt        4.856113       16.822100        0.000000
 Pt        9.712237       16.822100        0.000000
 Pt        2.428057       18.224001        0.000000
 Pt        7.284170       18.224001        0.000000
 Pt       12.140334       18.224001        0.000000
 Pt        1.579985       19.605177        2.260742
 H         1.489613       19.662853        3.813776
 Pt        6.415494       19.525906        2.378116
 H        -0.503167       30.609550        9.919673
 Pt       11.303437       19.612192        2.318703
 H        11.471489       19.493067        3.876287
 Pt        4.122468        1.466411        2.315191
 H         4.296535        1.756443        3.826808
 Pt        4.008185       20.930016        2.212757
 H         4.097276       17.994629        3.922894
 Pt        8.913034        1.449123        2.310479
 H         8.919251        1.156843        3.861459
 Pt        8.942452       20.999319        2.282631
 H         8.944633       20.902683        3.822206
 Pt       13.822140        1.396123        2.379098
 H        11.185511        2.681044        3.903640
 Pt       13.732414       21.039949        2.349613
 H        13.819663       20.931782        3.913340
 Pt        1.555988        2.815419        2.358389
 H         1.852870        2.938079        3.906720
 Pt        1.596854       22.443918        2.317112
 H         0.027516       22.589537        5.938307
 Pt        6.581717        2.942449        2.393542
 H         8.922309        6.916065        3.887775
 Pt        6.521162       22.444540        2.279360
 H         6.357037       22.374025        3.812672
 Pt       11.333577        2.738955        2.374163
 H        13.773386        1.303877        3.900401
 Pt       11.367184       22.406487        2.365252
 H        11.130901       22.370310        3.918775
 Pt        4.008478        4.194518        2.290810
 H         6.384681        3.072315        3.908414
 Pt        4.100717       23.787626        2.277515
 H         3.161996       22.301737        3.206752
 Pt        8.906757        4.224069        2.297993
 H         9.028020        4.318554        3.864576
 Pt        8.964983       23.799030        2.326861
 H         8.998621       23.863348        3.875194
 Pt       13.717211        4.213653        2.348171
 H        14.126476        6.939320        3.876221
 Pt       13.772432       23.863817        2.356023
 H        15.343379       23.843912        3.221764
 Pt        1.651959        5.602281        2.370724
 H        -0.675694        4.158680        3.890718
 Pt        1.675614        0.079648        2.359155
 H         3.178317       -0.218185        3.198958
 Pt        6.461105        5.674551        2.337595
 H         6.449123        5.736780        3.898587
 Pt        6.508566        0.041045        2.235454
 H         6.566493        0.044976        3.817804
 Pt       11.331441        5.617058        2.301005
 H        11.029019        5.615847        3.798444
 Pt       11.377292        0.003368        2.320107
 H        11.489612        0.003066        3.878936
 Pt        4.026158        7.030380        2.394819
 H         3.856585        4.034570        3.852172
 Pt        8.901324        7.047201        2.349886
 H        11.322560        8.459029        3.937991
 Pt       13.778823        6.945927        2.343880
 H        18.586853        7.049508        3.930503
 Pt        1.682189        8.347874        2.227016
 H         1.656549        5.534962        3.917163
 Pt        6.492406        8.494628        2.360356
 H         5.615912        9.802360        3.238859
 Pt       11.365382        8.397687        2.354960
 H         8.932223        9.757337        3.961246
 Pt        4.029884        9.795790        2.302292
 H         1.582975       13.979097        3.870927
 Pt        9.008275        9.790826        2.384710
 H         1.345408        7.357694        5.186833
 Pt       13.721743        9.743773        2.308679
 H        15.295135        9.712484        3.211859
 Pt        1.570642       11.165298        2.409789
 H         3.099178       11.140841        3.308780
 Pt        6.565122       11.263332        2.339171
 H         6.750374       14.180685        3.907311
 Pt       11.379902       11.147038        2.405028
 H        11.336849       11.285106        3.959335
 Pt        3.958338       12.673809        2.360637
 H         3.045345       13.066676       11.923896
 Pt        8.927370       12.603166        2.351928
 H        11.451162       14.021814        3.949730
 Pt       13.762320       12.645725        2.270062
 H         8.909400       15.463408        3.894385
 Pt        1.577133       14.046635        2.346842
 H        -0.737799       12.637755        3.806540
 Pt        6.515469       14.070458        2.377692
 H         5.530973       12.494438        3.190742
 Pt       11.336117       14.006407        2.391106
 H         9.044421       12.679550        3.924871
 Pt        3.962980       15.421394        2.314283
 H         3.889326       15.417856        3.856410
 Pt        8.866693       15.456108        2.349754
 H         5.253203       20.401409        3.361639
 Pt       13.753052       15.467487        2.308711
 H        13.984254       15.525531        3.865730
 Pt        1.617327       16.828959        2.261548
 H        -0.787421       18.250469        3.844758
 Pt        6.454077       16.821363        2.422124
 H         4.774031       30.701962        4.998572
 Pt       11.298622       16.785849        2.274977
 H         7.954286       18.886374        3.478658
 Pt        4.046077       18.210608        2.378609
 H         1.615628       16.899502        3.815657
 Pt        8.891657       18.246283        2.247812
 H         6.385750       16.555918        3.955327
 Pt       13.718977       18.238310        2.308393
 H        11.432404       16.860071        3.817756
 Pt        1.613616       19.518862       34.284210
 H         1.636317       19.739521       32.727089
 Pt        6.497759       19.617279       34.347546
 H         4.309392       20.665808       32.783470
 Pt       11.404099       19.515755       34.455307
 H        11.376441       16.696011       32.796314
 Pt        4.084657        1.311297       34.256199
 H         0.367710        2.239232       33.244122
 Pt        3.977721       20.889774       34.300472
 H         4.199223       23.817392       32.823151
 Pt        8.821789        1.428599       34.301319
 H         5.245850        3.518813       33.279690
 Pt        8.901148       21.008379       34.266609
 H         8.779994       20.738024       32.742519
 Pt       13.727131        1.405685       34.267014
 H        11.392337        5.883889       32.810337
 Pt       13.809172       21.020004       34.266895
 H        13.713279       21.115885       32.727261
 Pt        1.586172        2.794326       34.382187
 H        -0.144929       -0.023290       33.442703
 Pt        1.653365       22.417961       34.323357
 H         1.603832       22.371367       32.774837
 Pt        6.440896        2.804646       34.299831
 H         6.459998        5.715297       32.791332
 Pt        6.388799       22.378918       34.328106
 H         6.667548       22.603399       32.797344
 Pt       11.225618        2.839749       34.349556
 H         9.728678        2.624830       33.334808
 Pt       11.405460       22.258356       34.387329
 H        11.423265       19.595491       32.875450
 Pt        3.975761        4.214836       34.314972
 H         1.823718       10.123521       20.322140
 Pt        3.980927       23.758709       34.305618
 H         4.339875       26.511265       32.746956
 Pt        8.807566        4.296206       34.322498
 H         9.677857        0.000072       33.521904
 Pt        8.839485       23.772089       34.418743
 H         9.697071       22.377831       33.464073
 Pt       13.576899        4.185517       34.292393
 H        13.755172        9.775584       32.833668
 Pt       13.833786       23.768734       34.365955
 H        12.074798       23.840263       33.593002
 Pt        1.580800        5.636384       34.416874
 H         2.355800        4.044313       33.385120
 Pt        1.721770       -0.072324       34.316620
 H         1.819341        0.159480       32.799690
 Pt        6.500893        5.690853       34.345398
 H         8.567188        4.393446       32.757160
 Pt        6.441116       -0.076199       34.244240
 H         6.514686        0.121341       32.702991
 Pt       11.289601        5.680659       34.351021
 H         8.979894        7.186608       32.719646
 Pt       11.346766        0.014706       34.346615
 H        12.100950        1.439154       33.479843
 Pt        4.100897        7.026653       34.326405
 H        -1.039690        4.079814       32.734512
 Pt        8.885495        7.042694       34.297398
 H         8.924482        9.871397       32.703144
 Pt       13.679913        6.981016       34.338619
 H        11.344461        8.664581       32.832531
 Pt        1.607542        8.410336       34.377731
 H        -0.975045        6.955297       32.751339
 Pt        6.550744        8.439253       34.312252
 H         4.149125        7.043311       32.781734
 Pt       11.280448        8.488278       34.358311
 H        14.122642       12.514124       32.833706
 Pt        4.077941        9.836346       34.295864
 H         3.899330       12.587296       32.724754
 Pt        8.944738        9.835915       34.285023
 H         2.758384        9.330480       33.366768
 Pt       13.727289        9.792809       34.387310
 H        16.169783        6.979541       33.337849
 Pt        1.657145       11.235981       34.367493
 H         1.576309       11.266353       32.827984
 Pt        6.616038       11.242292       34.349697
 H         5.314912        9.169014       33.268513
 Pt       11.290668       11.251597       34.464325
 H        11.260125       14.286742       32.768173
 Pt        4.091071       12.588222       34.276775
 H         6.895367       11.417161       32.821083
 Pt        8.852160       12.731572       34.274879
 H         8.639155       12.635720       32.736336
 Pt       13.729339       12.571276       34.371693
 H        12.108490       12.606831       33.547096
 Pt        1.636573       13.956086       34.472519
 H         1.434636       14.085443       32.930244
 Pt        6.464990       14.102168       34.314419
 H         6.444324       14.087889       32.755863
 Pt       11.241420       14.030914       34.300663
 H        -2.636089       22.182076       27.787004
 Pt        4.002913       15.377129       34.355694
 H         3.696983       14.937513       32.889618
 Pt        8.831295       15.485548       34.365318
 H         8.614219       15.879894       32.871372
 Pt       13.756037       15.406181       34.436867
 H        13.914961       15.497452       32.878433
 Pt        1.586802       16.785240       34.383564
 H         1.663367       16.711786       32.826920
 Pt        6.479335       16.887905       34.291855
 H         6.457343       17.103354       32.734379
 Pt       11.309573       16.817076       34.350876
 H         6.106314       19.681458       30.600430
 Pt        4.018102       18.178167       34.301746
 H         4.181046       18.298294       32.758408
 Pt        8.870331       18.234600       34.305717
 H         8.483208       18.447641       32.801785
 Pt       13.763712       18.261749       34.328239
 H        13.670611       18.350641       32.746689
 Pt        3.238057        0.000000       36.646999
 Pt        3.238057       19.625700       36.646999
 Pt        8.094180        0.000000       36.646999
 Pt        8.094180       19.625700       36.646999
 Pt       12.950294        0.000000       36.646999
 Pt       12.950294       19.625700       36.646999
 Pt        0.810001        1.401840       36.646999
 Pt        0.810001       21.027599       36.646999
 Pt        5.666113        1.401840       36.646999
 Pt        5.666113       21.027599       36.646999
 Pt       10.522247        1.401840       36.646999
 Pt       10.522247       21.027599       36.646999
 Pt        3.238057        2.803690       36.646999
 Pt        3.238057       22.429501       36.646999
 Pt        8.094180        2.803690       36.646999
 Pt        8.094180       22.429501       36.646999
 Pt       12.950294        2.803690       36.646999
 Pt       12.950294       22.429501       36.646999
 Pt        0.810001        4.205530       36.646999
 Pt        0.810001       23.831200       36.646999
 Pt        5.666113        4.205530       36.646999
 Pt        5.666113       23.831200       36.646999
 Pt       10.522247        4.205530       36.646999
 Pt       10.522247       23.831200       36.646999
 Pt        3.238057        5.607380       36.646999
 Pt        8.094180        5.607380       36.646999
 Pt       12.950294        5.607380       36.646999
 Pt        0.810001        7.009220       36.646999
 Pt        5.666113        7.009220       36.646999
 Pt       10.522247        7.009220       36.646999
 Pt        3.238057        8.411070       36.646999
 Pt        8.094180        8.411070       36.646999
 Pt       12.950294        8.411070       36.646999
 Pt        0.810001        9.812900       36.646999
 Pt        5.666113        9.812900       36.646999
 Pt       10.522247        9.812900       36.646999
 Pt        3.238057       11.214900       36.646999
 Pt        8.094180       11.214900       36.646999
 Pt       12.950294       11.214900       36.646999
 Pt        0.810001       12.616700       36.646999
 Pt        5.666113       12.616700       36.646999
 Pt       10.522247       12.616700       36.646999
 Pt        3.238057       14.018400       36.646999
 Pt        8.094180       14.018400       36.646999
 Pt       12.950294       14.018400       36.646999
 Pt        0.810001       15.420200       36.646999
 Pt        5.666113       15.420200       36.646999
 Pt       10.522247       15.420200       36.646999
 Pt        3.238057       16.822100       36.646999
 Pt        8.094180       16.822100       36.646999
 Pt       12.950294       16.822100       36.646999
 Pt        0.810001       18.224001       36.646999
 Pt        5.666113       18.224001       36.646999
 Pt       10.522247       18.224001       36.646999
 O         6.382408        9.269828       21.515175
 H         7.312171        9.593054       21.716431
 H         6.431813        8.345166       21.230778
 O         1.946072       26.429081       26.759535
 H         6.441609       37.244591       20.969881
 H        11.181113       24.010193       19.364313
 O        11.204663       11.659086       16.105982
 H        16.496244       22.001730       20.820129
 H        11.916059       11.943474       15.500855
 O         5.854259       14.750116        9.824302
 H         6.014892       15.669373        9.476401
 H         6.736478       21.083525       12.701348
 O         9.497517       15.073127       30.764181
 H        12.106874       18.942905       22.824123
 H         9.459743       14.688542       31.645697
 O         4.891874       22.133167       18.389748
 H        -0.951941       24.498335       18.652685
 H        -2.860141       17.233307       21.069456
 O        -0.275578        2.575312       13.680969
 H         0.219936        1.886653       13.229113
 H        -2.124285       -1.115256        6.429105
 O        18.468601       19.658218       11.969334
 H        -7.184535       27.677137       11.587708
 H        18.108597       18.882362       12.436184
 O         9.844774       13.004156       22.626343
 H         9.819101       12.047519       22.758621
 H         8.903520       13.347064       22.618526
 O        16.651236       18.659081       26.854479
 H        16.525717       18.426731       25.892321
 H        15.842555       19.030060       27.226311
 O         6.249756        0.679645       30.403301
 H         5.333786        0.390161       30.570402
 H         6.700378       -0.192270       30.359596
 O        18.092388       12.642358       18.514423
 H        18.469625       13.099939       19.339970
 H        18.401951       11.709017       18.482534
 O        10.375500       15.155229       18.095894
 H        10.487408       14.455713       18.822676
 H         9.414485       15.452241       18.164156
 O        -2.557106       20.676107       11.352704
 H        -2.727701       21.514727       10.760420
 H        13.013468       22.879072        4.647340
 O        -6.696363       10.157231       13.588541
 H        -6.309224        9.807238       14.459865
 H        -6.891662        9.321207       13.122874
 O        12.914382       12.127364       14.033660
 H         5.253102       19.060465        5.733929
 H        13.467969        6.728597       18.832304
 O        14.200455        7.767678       29.974846
 H        14.451150        6.799775       30.071455
 H        -9.282252       10.435356       10.153811
 O         9.493883        6.616249       15.941480
 H         9.072803        6.458581       16.823765
 H         8.896536        6.218114       15.210157
 O         7.049232       32.921280       25.436733
 H         7.419871       33.455803       26.256119
 H         6.576720       33.604401       24.931280
 O        18.472834        7.866893        9.537511
 H        19.144127        8.476987       10.025290
 H        18.480806        6.961958        9.883649
 O        -1.705204        6.278305       18.175211
 H        -2.505631        6.130393       18.723452
 H         4.250656       15.015429       21.048201
 O        15.738749       22.246693       24.586645
 H         8.547154        9.962281       27.347971
 H        11.309443       16.773119       27.854465
 O        18.930429        1.491127       12.081588
 H        18.672571        1.164654       11.159283
 H        18.142864        1.909318       12.517406
 O        -0.536876       31.518953        9.579363
 H        -3.028679       32.027290        7.847752
 H         7.048735       26.181126        8.240733
 O        12.891303       17.928846       25.390833
 H        12.077578       17.620218       25.818474
 H        13.407650       17.120184       25.167889
 O         8.387224       19.968756        6.380203
 H         7.476158       19.612875        6.171866
 H         8.400664       20.988560        6.194808
 O        12.071680       11.511893       10.523837
 H        12.877445       11.814958       11.058161
 H        -0.653308       22.802021       21.333717
 O        16.348608       13.928155       21.349754
 H        16.555780       13.969951       20.414585
 H        15.684319       14.640963       21.540499
 O        -4.794665       28.115381       18.822960
 H        -4.886425       24.464046       19.571220
 H       -19.084497       28.831594        6.515959
 O       -12.833977        6.355856       12.306678
 H         0.414103        3.251916       13.873588
 H       -13.329498        5.545349       12.118590
 O        28.980442        9.974509       27.037586
 H        29.877245       10.214266       26.624575
 H        22.138130       17.969646       30.722971
 O        18.512257       29.541359        9.729252
 H        17.595915       29.374508       10.087269
 H        18.822365       28.663527        9.433470
 O         7.101765       20.091421       22.724224
 H         6.285032       20.250948       22.173420
 H         9.448774       27.002855       28.046522
 O         1.729411       15.906737        6.220119
 H         1.779758       14.923347        6.133003
 H         2.641463       16.155382        6.548289
 O        -3.373106        9.094090       26.414780
 H        -3.937554        9.235075       27.212217
 H        -4.011189        8.578866       25.868078
 O         9.367721        5.533229       19.211548
 H         6.982514       19.265148       23.274014
 H         7.686586       17.400335       24.767010
 O        14.421412       11.997451       22.069613
 H        15.674522       29.759125       22.192013
 H        13.721969       11.770732       21.307585
 O        -5.231085       13.115092       28.754450
 H        -7.610849       10.075873       27.769436
 H        -4.395703       12.616547       28.479677
 O        16.041935       13.498460       29.434877
 H        16.510571       12.604403       29.472792
 H        15.177832       13.314462       29.884527
 O        24.604488       16.720055       23.517023
 H        24.245750       16.528555       22.614443
 H        25.335451       16.075876       23.577358
 O        -6.310897       10.715203        7.931133
 H        -6.853757       10.765510        7.106493
 H        -6.547066       11.645945        8.310613
 O        18.039722       22.088379       30.790016
 H        10.201788       18.446190       23.538258
 H        18.342422       21.922071       31.734953
 O         5.719460       11.122479       27.858051
 H         5.682799       11.493246       26.904589
 H         6.014934       11.929974       28.379505
 O         2.991379       10.908805       16.058565
 H         3.786957       10.355460       15.735971
 H        20.616119       16.086637       16.582653
 O        17.740389       23.547970       11.767184
 H        17.024530       22.957691       11.393394
 H        17.833021       24.310122       11.157820
 O        19.207352       23.416809       28.366621
 H        10.167322       20.056349       23.342274
 H        19.689070       22.799353       27.748257
 O        11.364052       19.728868       15.671558
 H        11.871186       20.403786       15.165534
 H        11.145313       20.000931       16.613886
 O         8.117013       22.519537        5.746837
 H         8.597804       19.760201       11.939771
 H        -3.318555       20.068069       11.121377
 O         1.708637       34.096584       31.109915
 H         3.003846       33.558590       30.682465
 H         1.413243       34.501225       31.972645
 O        -4.373692        7.187608       24.932283
 H        -7.587948        7.513742       29.049192
 H        -4.863795        6.778838       24.180351
 O        10.686636       29.346087       30.810358
 H       -12.277009       25.096878       22.888557
 H        11.494572       29.248947       30.294729
 O        10.941916       26.951479       28.327190
 H        11.081911       26.897608       27.334618
 H        19.857296        5.060226       26.521257
 O         5.394582       15.753669       23.299875
 H        11.696571       10.710905       20.939802
 H         7.741064        9.606120        9.001193
 O         5.332789        6.080445       26.270971
 H        19.767414        3.209344       19.940380
 H         6.267758        6.912261       25.844866
 O         0.000613        9.765979       23.736099
 H         0.846511        9.364168       23.450584
 H         3.577288        4.941694       16.488115
 O        -7.646806       28.310461       10.895053
 H        -7.599320       27.776014        9.989843
 H        -1.959509       39.195225       24.058807
 O        17.602682       30.551830       30.922457
 H         6.167605       16.838705       27.674080
 H        19.259207       33.428074       30.390162
 O        -2.525476       -0.386405        6.971907
 H         0.314765       16.726393        5.821446
 H        -2.751055       -0.909288        7.771611
 O        23.308563       19.661335       14.923131
 H        23.152096       18.243416       14.200533
 H        24.275433       19.726862       15.120386
 O         8.346269       11.163317       30.080532
 H         8.580221       10.305487       29.673512
 H         7.386305       11.023679       30.122427
 O        -2.232697       -9.326116       15.093359
 H        -1.611630       -9.116071       14.333192
 H        -1.767069      -10.158010       15.392080
 O         8.938968       22.351210       10.628152
 H         9.807617       22.780800       10.504736
 H         8.859498       22.291368       11.621736
 O        13.256469       13.613145       30.161201
 H        12.568725       12.906068       30.189074
 H        23.261433       20.500685       14.403878
 O        20.864208       24.397572       16.347670
 H        20.899057       25.102642       17.009556
 H        29.230392       14.845246       10.835748
 O         4.866408       15.933456       30.982330
 H         5.779850       16.295088       30.794106
 H         4.740541       15.736082       31.966238
 O         4.163692       10.352251       12.963948
 H        -1.587119        9.738658       17.566957
 H         4.781110       10.281422       12.197950
 O         3.353965       32.848064       27.731358
 H         3.450326       32.830086       28.730261
 H         6.045497       23.871614       13.317614
 O        -0.708779       17.360458       13.071620
 H        -1.668004       17.509510       13.117977
 H         6.139349       24.899033       15.511170
 O        -0.735636        3.881687       17.411747
 H         3.463373       17.965988       10.297619
 H        -0.797711        4.828131       17.663576
 O         6.932875        5.246610       18.037325
 H        12.362067       11.151900       28.622780
 H         7.811889        5.478358       18.450949
 O        -9.387997       11.699908       25.219181
 H       -10.045707       12.297437       24.830462
 H         6.228111        9.647631       30.920374
 O         7.978949       15.844322       18.442713
 H        13.007267       31.357779       27.253481
 H         8.000510       16.340837       19.281668
 O         1.212635        8.733294        9.241467
 H        -4.161678       10.884190       11.323258
 H         0.641851        7.913564        9.165526
 O         0.586531       23.837563        9.526070
 H        -0.341306       23.980551        9.264572
 H        -8.726652       15.258884       14.780365
 O         6.535276       26.880419        8.693865
 H         4.932269       22.756725        5.411478
 H         3.652183       29.120361       13.498603
 O        21.313757       20.332558       12.136006
 H        10.577660       12.397210       15.899181
 H        20.359768       20.008909       12.146043
 O         5.249712        8.999324       24.160454
 H         4.299786        8.795434       23.863749
 H        12.063283       13.750922       27.357338
 O        23.190477       26.846939       12.324330
 H        23.563908       26.530725       11.473483
 H        23.791557       27.103443       13.095229
 O        18.355736        5.935909       23.256712
 H        19.029894        6.123736       23.983438
 H        17.747778        5.294834       23.660198
 O        24.835655       26.701860       14.520858
 H        24.681087       25.945673       15.110182
 H        25.195072       27.402617       15.138822
 O        11.633727       25.964617       22.667431
 H        10.722342       26.224157       22.877541
 H        12.185005       26.600309       23.145161
 O        -1.363443       23.850117       24.016964
 H        -1.109895       23.169004       23.369802
 H        -2.281471       24.241697       23.903397
 O        11.391610       13.966819       12.417501
 H        10.948126       13.401396       11.774167
 H        10.591174       14.366829       12.852700
 O         7.105367       17.048800        8.720881
 H         0.836610       12.364447       10.750361
 H         8.027322       16.741880        8.742607
 O        -0.807496       26.004414       27.184942
 H        -0.446687       26.295727       28.095524
 H         0.005288       26.109711       26.614305
 O         7.375882       26.982620       22.170628
 H         7.919989       27.572454       22.862755
 H         6.693831       26.491865       22.710865
 O        15.657327       10.185347       14.124183
 H        14.795121       10.385747       14.521427
 H        15.451484        9.562437       13.366673
 O         3.037338       28.382082       13.708996
 H         4.089814       20.258371       12.739858
 H         3.039895       28.217417       14.664295
 O        17.328531       34.134151       17.694698
 H        17.154343       35.010532       17.292286
 H        17.459547       33.429119       17.033247
 O         4.059443       18.513899       15.308622
 H         4.221181       18.026999       14.466526
 H         4.383265       19.416571       15.130174
 O         8.540499       17.258234       13.845614
 H         7.716733       17.106974       13.302444
 H         9.248029       16.395399       14.167350
 O        12.502391       11.199289       20.634727
 H        14.055161       14.983815       27.038893
 H        17.058666       21.878572       30.723618
 O        18.880037       27.489599       24.735388
 H        18.445740       28.057283       24.076174
 H        19.465950       26.901594       24.229750
 O         9.840732       18.304110       30.950901
 H        10.029537       18.342550       31.897787
 H         3.340348       23.921602       30.845926
 O       -36.667328       13.420369       17.854145
 H       -37.540794       13.767386       17.648726
 H       -36.698135       12.901765       18.740484
 O        -9.967172       45.582493       21.264484
 H       -10.055267       45.383514       20.299240
 H       -10.329622       46.499954       21.367607
 O        13.322333       21.040518       25.293648
 H        13.425372       20.053303       25.481007
 H        13.050817       20.991589       24.348461
 O         6.002547       26.540791       18.328079
 H         5.087005       26.609396       18.008972
 H         6.701844       27.087082       17.780302
 O        -8.387576        2.969683       14.789813
 H        -8.897939        2.298874       14.298763
 H        -9.078011        3.598352       15.178187
 O         5.795505       19.438049        9.219875
 H         5.921708       19.852320       10.132013
 H         4.855695       19.214237        9.393363
 O         2.032618       14.024370       16.162664
 H         2.751268       14.499846       15.708570
 H         2.323982       18.412376        9.326918
 O        24.750635       19.570457       20.546026
 H        23.940737       19.650066       21.109190
 H        25.017822       18.612480       20.486916
 O         1.562110       30.845291       27.365030
 H         9.163580       24.286612       31.855730
 H        16.899628       31.482882       27.552092
 O         9.902809        9.365704       28.718521
 H         9.467813        8.488988       28.906464
 H        10.780497        9.339679       29.232431
 O        21.568630       18.503246       27.710684
 H        22.335484       18.628504       27.062973
 H         4.712680       27.873402       26.412218
 O        11.124293       11.756645       31.252094
 H        10.149141       11.740923       31.098000
 H        11.241687       11.796113       32.247913
 O         6.875155       16.903751       11.773852
 H         6.276186       17.691303       11.861712
 H        -0.210838       17.988354       13.658046
 O         9.588696       -5.985129       26.227093
 H         9.938492       -5.840833       25.296326
 H        -1.678154       14.731395       20.973770
 O        -3.914641       19.312904       23.786840
 H        10.813041       29.200430       31.760107
 H       -10.895639       24.638071       29.563375
 O        11.485474       14.089450       26.671444
 H        11.514419       14.308928       25.134142
 H        15.302933       20.633543       30.692019
 O        -0.898432       21.664698       17.520144
 H        -1.675362       21.714914       18.129707
 H        -0.219143       21.134909       18.010664
 O        24.541172       15.376842       14.456129
 H        25.373833       15.681480       14.940631
 H        24.028858       14.756846       15.041563
 O        -9.380703        3.333865       26.954617
 H        -9.524097       24.322229       23.449978
 H        -9.693152        3.413700       27.895170
 O        14.878774       40.984066       23.691511
 H        14.906036       40.244545       24.336355
 H        14.432121       40.670643       22.894087
 O         9.706327        5.935179       29.068317
 H        10.288150        5.524759       28.389450
 H         9.833149        5.395593       29.903616
 O        14.513179       26.254171       29.785889
 H        10.228738       19.651958       26.824730
 H        14.681427       25.334774       30.081427
 O       -13.245333       13.711339       13.329775
 H         2.423191       13.419531       16.850973
 H       -13.253753       13.577261       14.279786
 O         5.861050       13.599725       29.458324
 H         2.715911        2.848579       29.546190
 H        22.213707       -3.485204       30.305500
 O       -10.320563       25.752340        9.575705
 H        -9.420051       25.979946        9.196609
 H        -6.216783       30.884453       10.506911
 O        14.393327       17.523573       19.785645
 H        15.214670       24.343781       10.366824
 H        12.372822       11.376105       13.617323
 O        -1.617234       -0.569248       19.323500
 H        -1.196490        0.164740       19.881163
 H         1.550818       -3.509696       23.827143
 O         7.746190       27.877956        5.670795
 H         7.833370       27.633450        4.728693
 H         6.835730       28.160345        5.949510
 O        16.305864       -3.860434       11.901306
 H        15.579746       -4.358571       11.464303
 H        17.098845       -4.454724       11.774280
 O        15.958541       12.033626       25.321741
 H         7.858126        7.435552       23.243359
 H        16.633486       12.676526       24.959070
 O         9.501335       26.177088       20.603060
 H        10.311257       25.915016       21.110289
 H         8.745393       26.219458       21.255667
 O        16.744019       23.944176       26.978491
 H        16.751791       23.493505       26.100065
 H        17.525501       23.541546       27.426352
 O        -2.269475        4.785369        5.697491
 H        -1.337656        4.951290        6.043009
 H        -2.192391        4.928781        4.722286
 O         8.561476       13.360400       15.639431
 H         8.021640       13.170112       14.820619
 H         8.000196       13.269353       16.443254
 O        10.960937        5.237063       22.081057
 H        11.747780        4.749212       22.452333
 H        11.268691        5.661016       21.259926
 O         8.463628       27.017490       28.143856
 H         8.048592       26.147099       28.149498
 H         7.489665       15.010380       18.534319
 O         6.682043       25.001451       26.020121
 H        11.204356       15.041577       26.909773
 H         6.767107       24.196659       25.435518
 O         6.074282       14.616467        6.314674
 H         5.395102       14.018654        5.946440
 H         6.766886       14.104091        6.769231
 O        14.607757       27.263369        5.897627
 H        11.224686       32.771152       10.260507
 H        14.918403       26.369223        6.114970
 O         7.718149        9.477928       27.415554
 H        12.373898       15.395288       29.736080
 H        13.522004        3.788240       29.714518
 O        12.489151        3.367553       20.542078
 H        13.260007        2.747736       20.603453
 H        11.739077        2.992257       21.013597
 O         7.375769       30.740347       10.299848
 H        17.993753       16.926426        8.223863
 H         7.410817       30.719074        9.306887
 O         6.771080       15.966562       15.918925
 H         7.737267       24.660883        6.114328
 H         7.599829       16.105820       16.407768
 O         7.224014       37.414120       20.409300
 H         9.081701       27.847990       18.152683
 H         8.005864       36.870781       20.677080
 O        22.048510       32.707901       12.747731
 H        21.852425       32.360966       11.838759
 H        16.718637       33.680950        9.233504
 O         4.652023       14.314061       20.498718
 H         3.143070       13.414877        9.263283
 H        -2.114471       11.255506       17.456547
 O        25.356026       23.642883       26.110952
 H        24.854855       24.320921       25.531628
 H        25.822544       24.105278       26.843527
 O         1.587252       15.247686       19.161678
 H         1.315607       16.135735       19.422348
 H         1.678255       15.340383       18.197609
 O         2.181368        9.251862       20.550856
 H        -9.183087       24.796024       21.990356
 H         2.254920        8.840181       19.650822
 O        13.083292       22.776798        5.645810
 H        12.417247       22.025208        5.851940
 H        14.880345       18.200829        9.554105
 O        10.993673        4.130444       16.130419
 H        10.733235        5.020269       15.837340
 H        11.943918        4.258369       16.286375
 O         8.426289        7.003200       22.614923
 H         8.669469        7.742251       22.014732
 H        23.496458       10.962340       25.240057
 O        -5.507972       24.970648       24.238951
 H        -5.646667       24.147650       23.678259
 H        -6.400801       25.297384       24.528917
 O         5.027128       10.005589       19.157324
 H         5.229007        9.468368       19.944862
 H         4.258218        9.473676       18.761511
 O        -1.773127       20.254702       20.178162
 H        22.066786       21.796259       25.616753
 H        -2.718795       20.296009       20.499500
 O        26.304817       16.031443       29.405453
 H        27.983452       13.804034       31.116425
 H        25.626427       16.016945       30.084707
 O        -2.633489       11.790976       28.019653
 H        -2.614175       11.289810       27.162964
 H        -8.521486       16.273958       22.751146
 O        10.261470       -1.402790       19.028658
 H         4.647857        8.113246       15.505871
 H        -2.385786       19.239660        5.931312
 O         1.966686       29.724543       24.841673
 H         1.372794       30.073771       25.595673
 H         1.247068       29.308292       24.331867
 O         8.149585        5.119177       14.023889
 H         7.505445        4.429379       14.171089
 H         8.905653        4.780681       13.496721
 O         0.002463       37.563305       11.331283
 H        -4.441449       40.084995        7.424572
 H         0.305666       37.991428       12.157996
 O        19.122238       20.071108       25.318798
 H        18.516960       19.763905       26.073965
 H        19.835596       21.312479       17.993710
 O        16.587957       -0.162736        5.657664
 H        16.604301        0.196705        4.728586
 H        16.132475       -1.046970        5.584881
 O        14.845602       25.805683       11.469385
 H        30.441938       14.553519       10.029181
 H        15.201440       26.671169       11.172110
 O        -0.890838       32.074432       27.477364
 H         0.007184       31.648544       27.585648
 H       -12.670288       29.933956       27.634737
 O        13.869370       23.247679       15.222095
 H        12.968374       16.636124       16.765282
 H        13.756632       22.675409       16.030210
 O        17.064440       33.800797       23.180262
 H        17.247408       33.923237       22.180323
 H        16.963589       32.860416       23.381424
 O         7.066306       11.159694        5.471823
 H         7.121649       12.058055        5.138180
 H         7.083304       10.648296        4.633291
 O        -5.150783       11.088767       11.339225
 H         9.689666        2.117269       19.510542
 H        -5.539918       10.885695       12.218361
 O        -1.166149       -7.766937       17.083872
 H        -9.844953        5.144583       11.510614
 H        -1.787085       -7.069923       16.750420
 O         7.736659        9.227668        9.924987
 H        -0.038255       10.596691       23.195999
 H         8.281763        9.841244       10.485614
 O        12.777276       18.334982       22.421757
 H         9.782251       19.240318       30.662777
 H        13.095595       17.854856       23.218473
 O         0.732240        7.932668        5.695848
 H         0.353650        7.323869        6.426679
 H        12.120831        2.154311       11.366632
 O        -0.674598       16.686705        5.969980
 H        12.410199       13.395199        5.504201
 H        -2.136016       12.800918       13.505273
 O        -3.833347       32.822491       11.506896
 H        -9.783236       31.707489        6.263144
 H        -2.993776       33.144619       12.054269
 O         9.074008       -1.408709       16.316732
 H         8.160846       -1.077816       16.535351
 H         9.569880       -1.611185       17.162876
 O        12.683244       19.262735       29.575747
 H        12.042089       18.682808       30.038225
 H        12.385045       19.640566       28.724499
 O         8.877605        3.297269       23.863499
 H         8.211669        3.534112       24.554949
 H         9.077879        4.182688       23.418413
 O       -11.882912       25.351843       22.022491
 H       -10.944684       25.252810       22.288225
 H        14.392017       30.081264       22.876686
 O         4.519032       -3.253427        9.129837
 H         5.252590       16.120977       24.212805
 H         4.510025       -3.918036        5.775371
 O         3.291580       18.203085        9.361224
 H        15.166221       18.948296        7.409479
 H         3.728042       24.793249        5.660201
 O         6.995196       19.799536       31.043098
 H        15.575456       21.601278       25.287209
 H         6.706988       19.728106       31.988503
 O        16.872843       27.097940       30.912601
 H        16.908634       27.551935       31.793537
 H        17.505217       26.305489       30.922976
 O        15.591224       21.460701       30.292875
 H        11.730173       10.148595       30.919523
 H        21.052723        6.112152       17.881798
 O        19.572725       11.151751        8.130738
 H        19.460340       12.100577        7.851474
 H        13.582217       19.602814       10.921977
 O         6.640695       23.401720        9.051941
 H        -2.140394       11.209985        9.681608
 H         7.298997       23.089285        9.710023
 O        22.474075       -2.856793       29.597507
 H        22.674242       -2.055283       30.140686
 H        18.790888       -2.420348       29.033302
 O         5.799919       -2.182136       12.826222
 H         4.942916       -1.986094       12.369509
 H         2.121528        1.642167       25.908606
 O        11.907755       25.733032       11.909151
 H        11.764769       25.129988       11.166088
 H        11.376075       25.443119       12.676004
 O         9.363629       -5.877593       11.417064
 H         9.530596       -6.771621       11.776995
 H        14.475478       -6.697046       11.488427
 O         4.062065       16.416615        7.662979
 H         3.942752       15.496192        8.056533
 H        -1.249488       17.537853        6.036919
 O        -9.461976        7.853189        7.058098
 H        -9.939765        7.823820        7.952164
 H       -10.031502        8.494779        6.519445
 O         3.095922       13.807908       24.119535
 H         3.432137       14.498181       24.761362
 H         2.619627       14.319165       23.426033
 O        17.095137       21.789249       16.668236
 H        18.933521       19.463659       24.540478
 H        23.932348        5.489154       20.189304
 O         1.235915        3.467265       19.301395
 H         1.469719        4.373066       19.702915
 H         1.904774        3.093505       18.675362
 O        -4.728374        5.121600        9.214605
 H         2.554706       11.236545       10.703773
 H        -4.009967        5.765957        9.190271
 O        26.773890       -1.332425       28.342260
 H        27.487888       -0.642322       28.238291
 H        26.576254       -1.343160       29.307947
 O        33.384979       21.139870       14.270561
 H        32.680088       21.397015       14.930966
 H        33.850510       21.888927       13.824633
 O        -0.052687        5.752784        7.087926
 H        14.348738        1.742622       15.215059
 H        -0.157393        5.853972        8.049047
 O        13.078612       33.358330       12.937927
 H         0.831103       30.526543        6.972785
 H         7.776603       31.954651       13.250249
 O        18.314674       15.914237       25.696789
 H        17.979597       16.779646       25.519056
 H        19.086264       15.959064       26.260521
 O        15.451139       36.789673       19.112095
 H        16.083458       37.436810       18.725615
 H        14.786315       36.399677       18.493155
 O        21.763523       17.171650       30.256153
 H        20.262739       16.908106       18.440649
 H        22.528378       16.533625       30.451283
 O        -8.393479       18.640049        5.661153
 H         5.369045       22.613369        9.002326
 H        -4.128325       18.389130        9.254993
 O         9.186754       22.272856       13.953196
 H        10.194999       22.251141       14.100191
 H         8.797380       22.800467       14.681154
 O        16.973265       17.651667       17.426077
 H        19.774504       22.115147       24.506680
 H        14.151217       12.622230       23.340063
 O         2.212417       23.821482       18.413040
 H         2.971291       23.795486       19.067823
 H         2.207706       24.770891       18.110174
 O        21.563084       10.107980       16.966246
 H        21.547626       10.075081       17.961390
 H        22.447142       10.476767       16.772486
 O        29.287411       29.940535       21.963205
 H        21.917696       18.307295       28.616924
 H        21.539965       27.496782       30.687061
 O         4.062777       18.367088       23.066015
 H        14.824779       -6.820458       19.733271
 H         4.008728       18.741465       22.168724
 O        12.725547       14.742093       17.321075
 H        11.885058       14.613586       17.785269
 H        13.414886       14.546603       17.974051
 O        17.184462       -2.083126        8.068741
 H        16.799894       -2.500018        7.282475
 H        16.388975       -1.677819        8.550192
 O        -2.875383       39.675102       24.035082
 H        -3.695299       39.078800       23.487862
 H         8.421616       22.754925        4.837735
 O        15.082917       -4.088416       27.701487
 H        15.234978       -3.692391       28.608959
 H        14.139188       -4.307747       27.767963
 O        24.520243       47.423908       23.308472
 H        23.685083       47.501457       23.885332
 H        25.163834       47.724014       23.977005
 O        12.981799       27.548492        8.616992
 H        13.912784       27.832186        8.703501
 H        12.624618       27.917505        9.448843
 O       -12.383542       15.692542       28.348312
 H       -11.775390       15.609082       27.607479
 H       -12.671535       14.746962       28.651777
 O        -6.866499       28.059715       17.019913
 H        -7.339589       28.932791       17.135216
 H        -7.163672       27.756327       16.115400
 O        -3.525410       16.774300       26.909782
 H        -4.449365       16.980238       26.890268
 H         3.713315       11.073833       29.371679
 O        -3.473949       17.305305       11.923704
 H        -3.344086       17.460951       10.965162
 H        -3.493606       16.340748       12.093521
 O         3.793657        9.613924        5.487928
 H         3.834348        9.440315        4.491169
 H         4.175696       10.528880        5.569043
 O        13.090494        8.436538       16.540134
 H        13.940189        8.246515       16.110790
 H        13.010724        7.575290       17.014660
 O        18.896812       29.566517       16.771654
 H        15.512051       34.320591       11.326089
 H        18.253210       28.892277       17.151197
 O         7.350974        3.187204       30.760649
 H         7.436243        3.182992       31.753677
 H        -8.195324        8.361845       31.659290
 O         2.861323       28.399988       28.594149
 H         4.564325       30.295404       30.259748
 H         2.729970       27.620438       27.978636
 O         2.257436       11.875987       10.009652
 H         3.072398       12.577184        5.776551
 H        -4.212030       16.109768        5.820185
 O         2.908976       27.042580        7.441145
 H         2.378502       26.428728        6.882644
 H       -11.819685       19.584785        6.367386
 O        25.374170       27.076450       25.783360
 H        26.114613       27.453720       25.295542
 H        24.603756       27.581806       25.488556
 O        10.915933       17.533381        9.134053
 H        28.692448       24.196091       15.349459
 H        13.860644       25.924417       11.427452
 O        -9.737501        6.751244       19.953798
 H       -10.089152        6.306983       20.748667
 H        -9.050496        6.183318       19.525120
 O        22.866364       13.521492       11.564981
 H        22.730356       13.856470       10.665290
 H        23.403700       12.743145       11.380733
 O        11.826028       26.295305       30.805944
 H        10.670118       21.105335       29.125120
 H        12.169530       25.975954       31.687845
 O        12.123277       26.413260       16.861210
 H        12.834496       25.981926       16.337885
 H        11.610798       25.629400       17.116951
 O        11.322538       -4.223922        6.204706
 H        10.322948        0.534041        9.432811
 H        10.947730       -4.277269        7.137471
 O        -6.919491       38.568760        8.168734
 H        -7.406344       39.068913        8.864356
 H        -9.711372       46.346504        8.782928
 O         5.846480       24.369583       20.451559
 H         6.085310       25.204300       19.993309
 H         5.778002       23.643473       19.831463
 O        13.277038       34.921440        8.495749
 H        14.262478       35.006855        8.677661
 H        13.106047       34.973595        7.502819
 O         4.450884        8.054830       14.551723
 H         2.281747       18.193085       23.807907
 H         3.706221        7.447496       14.460672
 O        12.788329        3.438353       29.124197
 H         5.252676       14.178716       29.990305
 H         3.643903       -2.773970        8.630241
 O        -2.442566       18.349470        6.370872
 H         2.311882        0.273461       26.765793
 H         1.983266       11.315376        9.235702
 O         6.825933       17.851553       24.666365
 H         5.389087       22.810577       17.887072
 H         6.527626       18.174932       25.524788
 O         7.482628       22.128605       24.707266
 H         7.171381       21.405094       24.068041
 H        -2.077508       21.266191       26.732347
 O         4.693495       -0.549199        5.478536
 H         4.758620       -0.643842        4.475330
 H         6.347307       -6.556647        4.672696
 O         4.900284       14.936973       14.499138
 H        20.379440       10.941849        7.641434
 H         4.503205       15.713624       14.052264
 O         3.613002       13.765863        8.468582
 H         4.494820       17.469751       23.007105
 H         3.072323       13.424386        7.741397
 O        21.653952        6.532036       29.044504
 H        22.623350        6.278618       28.970873
 H         5.157969       10.787263       24.842243
 O        35.159916       18.854864       19.002937
 H        35.726116       19.533997       18.482237
 H        35.646862       18.552458       19.806837
 O         2.725701       10.917258       29.394270
 H         2.696272       10.290746       27.813677
 H         2.562995       10.557530       30.292213
 O        14.707183       15.276631       26.388935
 H         9.753540       14.363595       30.141056
 H        15.327550       15.748281       26.962376
 O         2.231036       22.463272       21.632635
 H         2.169602       23.421156       21.459768
 H        -3.916774        9.731953       15.605282
 O         4.378238       30.835243       12.307727
 H        13.335185       32.525204       13.394999
 H         5.081957       31.397516       12.663872
 O         7.132582       20.431353       17.346182
 H         7.199509       19.917498       16.540730
 H         7.991410       20.803217       17.519773
 O        38.819866       14.786819        8.314017
 H        39.383053       15.262806        8.941779
 H        42.755856       14.661613        8.598697
 O         9.602804       -7.300456        5.371490
 H        14.958722        2.244988        4.998703
 H         9.693837       -7.372882        4.381462
 O        13.342014       14.842237        7.681353
 H        13.015048       14.001120        7.281968
 H        13.622668       16.148455        6.762059
 O        11.443925        4.846838       26.640425
 H        11.947320        4.435595       25.875908
 H        10.476994        4.669766       26.487997
 O        -2.923527       22.941227       31.144993
 H        -2.775659       22.904732       32.134930
 H        -3.109254       21.967602       30.987047
 O        17.303648        9.966977       26.897659
 H        18.126650       10.357569       26.474632
 H        14.376451       10.299692       27.930206
 O        17.078695       24.126848       14.208921
 H        16.569242       24.893141       14.510246
 H        17.197300       24.247828       13.230678
 O         4.034198       12.601544        5.556213
 H         3.965417       12.657535        4.529161
 H        -6.004017       13.692435        8.258074
 O         0.170311        4.975339       30.697273
 H        -0.013731        4.822038       31.650339
 H         1.132367        4.990376       30.596497
 O         6.196126       33.942387       30.733801
 H        15.924913       36.463360       24.759888
 H        15.143955       12.623323       21.792810
 O        -7.932018       12.637257       13.511304
 H        -7.686897       11.660275       13.541288
 H        -7.716589       12.821737       12.573310
 O        -9.399877       25.160431       22.905758
 H        15.315076        1.478299       30.117514
 H         3.556225       19.513094       28.631659
 O         3.777655       32.988045       30.348608
 H         5.992679       29.368589       30.266716
 H         4.617918       31.701296       26.867603
 O         0.483125       -7.657160        8.800468
 H       -11.924715        6.098736       12.528358
 H         0.733677       -8.592027        9.074840
 O         1.026090       22.410887        5.931103
 H         6.515307       27.550020        7.936286
 H         1.178263       22.121199        5.007126
 O        17.048912        4.628647        7.105748
 H        17.798519        4.871697        6.495516
 H        17.452770        4.950197        7.957961
 O         9.998140       20.455212        8.500213
 H         2.446361       27.920483        7.270415
 H         9.254698       20.189386        7.909381
 O        11.341988       13.678535       20.418180
 H        10.882374       13.465047       21.278011
 H        11.647004       12.795020       20.098049
 O        23.190849       14.938179       26.724743
 H        23.252504       14.211048       27.398579
 H        23.031258       14.519582       25.856670
 O        25.473780       11.106616        7.110049
 H        26.260509       11.629828        6.925256
 H        24.625010       11.607361        7.274363
 O        12.806841       12.808346        6.166341
 H        15.454251        8.513432       30.654570
 H        10.539079        5.795793       12.288296
 O        24.753193       20.880215       29.939709
 H        23.960867       21.425732       29.774677
 H        17.079212       22.614250       17.256338
 O        -0.261129       -1.679432       30.914726
 H        -1.234875       -1.886475       30.850657
 H        -0.195768       -1.369032       31.877089
 O        -4.399352        8.737619        6.099815
 H        -5.368636        8.737342        6.017190
 H        -4.017921        9.585451        6.476675
 O         9.852979        9.296510       15.274434
 H        16.829237       18.208887       18.200602
 H         5.100292       14.281373        9.403215
 O         4.562919       22.854313       24.332602
 H        -2.081525       11.004596       19.620386
 H         3.773951       22.432280       24.758617
 O         5.898494       15.929221       27.356915
 H        21.337711       14.254015       23.282312
 H         6.744307       15.608858       26.955585
 O        -2.951194       11.478076       24.580902
 H        -2.973444       10.604069       25.088047
 H        -2.006102       11.553720       24.305916
 O       -10.664290       38.609364       11.574585
 H       -10.803832       39.573399       11.790092
 H       -17.980377       43.351353        6.226758
 O         6.121736       21.377735       27.080999
 H         5.783439       20.775522       26.364349
 H         6.557580       20.799242       27.707241
 O         5.301699       21.870956        5.668688
 H         6.373288       16.042747       11.636921
 H         7.101493       22.490692        5.676228
 O        10.437794       20.846663       18.229101
 H        10.114316       20.548388       19.133619
 H        10.276518       21.823256       18.177399
 O         5.101852       16.214872       18.067711
 H         4.243741       16.675835       17.859264
 H         3.026144       30.261795       31.872972
 O        11.021916        6.503694        6.982344
 H        11.661942        6.030617        6.387665
 H        10.582512        7.496223        6.421541
 O        11.885988       21.677629       13.896956
 H        11.930899       21.295019       12.988633
 H        12.534590       22.406162       13.964444
 O        12.055626        9.534130       30.174059
 H         5.714684       25.029919       26.027231
 H        12.646562        8.747670       30.494785
 O        -6.607737        4.995368        7.246900
 H        -6.542568        5.876341        6.830693
 H        -6.530854        4.331827        6.509665
 O         0.816785       18.123802       30.606298
 H        -1.493306       19.344110       20.421026
 H         0.012731       18.383781       30.083035
 O         3.906838       19.339317       29.517220
 H         0.413684       17.974539       31.488211
 H         3.677727       20.141375       30.018009
 O        34.371349        3.560903       20.859842
 H        35.349804        3.594106       21.072752
 H        24.478722        8.303813       15.453293
 O         7.070722       24.948633        6.771908
 H        -4.609432        8.099215       11.748120
 H         6.165379       24.894087        6.290875
 O        -4.407049       27.966167        6.862549
 H         3.251925       33.782639       27.398140
 H        -5.182137       27.460638        6.620179
 O         7.379278        7.804716        5.585611
 H         7.170312        8.077251        4.657924
 H         7.279992        4.126813       10.735586
 O         0.976780       -6.370397       14.900177
 H         1.935058       -6.529171       14.798859
 H         0.755763       -6.747166       15.779014
 O        16.774313        5.978775       19.480696
 H        17.770233        6.095315       19.549328
 H        16.648708        5.962111       18.497828
 O         4.597710       30.751482        5.952755
 H       -13.220995       14.688114       13.185695
 H         6.571552       33.278599        6.139132
 O         0.061316       26.608944       20.569775
 H         0.695129       27.249529       20.060730
 H         0.501857       25.893131       21.043533
 O        -0.743783      -12.092961       24.214886
 H         3.171569       -7.208822       16.911036
 H        -0.323780      -12.194560       25.053677
 O         2.865239       28.288013       22.381277
 H         2.735069       27.386425       22.032059
 H         3.698194       28.603088       22.030161
 O        29.786001       15.263762       10.133977
 H        11.540120       17.687489        8.377875
 H         2.371820       10.544519       15.334236
 O        11.749965        7.512890        9.288775
 H         9.505260        5.076049        8.283827
 H        12.250492        8.379815        9.282402
 O        20.582142       25.586906       13.763771
 H        21.323284       26.194057       13.670165
 H        19.852423       25.808426       13.123166
 O         3.472469       24.852631       30.518730
 H         6.805976       28.644991       26.343336
 H        12.676339       26.587860       30.428198
 O        14.482940       19.259394       10.811004
 H        13.792543       17.706549       19.046648
 H         9.186054       18.818529        5.560328
 O         5.301531       28.418676        6.891814
 H         4.619090       27.798630        6.557243
 H         5.124646       29.326061        6.583744
 O         1.970447       17.662754       24.578444
 H        11.132597        6.994681       24.630314
 H        13.842910        7.748060       29.048939
 O        20.131433       36.566216       31.052351
 H        20.433769       37.519806       31.106911
 H        19.762281       36.490948       31.995838
 O        -3.748360       15.310271        6.134169
 H        -0.768201       12.831823        5.984205
 H        -3.633946       14.910614        5.245926
 O        15.230772       33.787636       12.096876
 H        18.909115       34.731682       13.451379
 H        10.564136       20.952229        5.589387
 O        22.315712       28.988111       26.246778
 H        22.643511       28.386496       26.980379
 H        24.137892        4.539130       18.979542
 O        -1.273452        9.571427        5.663277
 H        -0.879671        8.774185        5.240070
 H        -1.901575        9.935616        5.019310
 O        22.926474       35.560242       24.773041
 H        23.437378       35.570301       23.958389
 H         8.775605       37.548092       29.068649
 O        -1.158753        5.787114       14.597622
 H        -1.058576        4.840488       14.430623
 H        -0.455643        5.993589       15.280938
 O       -14.649570       26.083284       15.552736
 H       -13.900759       26.343493       16.137632
 H       -13.265275       33.048073       12.222271
 O         5.558925        7.352385       16.999538
 H         5.716489        8.258701       17.325621
 H         6.180738        7.408129       16.231876
 O        -1.413881        7.102141       23.833450
 H         3.559773        0.993864        8.986706
 H        -1.177560        7.529071       22.977842
 O        12.058937       28.340401       11.070443
 H        12.878638       28.815907       11.346094
 H        13.900369       33.451778       12.375936
 O        15.649164       19.756889       22.401789
 H        14.899331       19.154320       22.394577
 H        15.936954       19.995190       21.490705
 O        24.395407        1.228130        9.922685
 H        24.616379        2.017480        9.411573
 H        21.634531       -1.519673        8.219656
 O        21.970562       13.559196       23.611982
 H        21.671457       12.953659       24.269625
 H        12.852303        3.956233       28.307432
 O        -0.877618       22.168228       22.018084
 H        -0.900927       21.341448       21.464407
 H         6.961107       17.907238        9.122161
 O        -2.574991       21.210106       27.600134
 H         2.342561       21.065367       17.354345
 H        15.050339       22.186550       30.740374
 O        -1.633374       10.593897       18.080017
 H         5.261699       14.904794       20.017832
 H       -14.498051        3.557338       17.885483
 O        13.722157       15.201817       21.277508
 H        13.671421       16.173010       21.035933
 H        20.824331       14.280244       28.836018
 O         9.438243       24.496826       30.904871
 H         3.212030       31.526539       30.826847
 H        10.270732       23.950317       30.866270
 O        -4.218101        4.967121       12.799320
 H        -3.686378        4.218741       12.529258
 H        -1.511843        6.581132        9.637149
 O         5.369491        9.621041       10.720858
 H         6.431362        9.411667       10.439258
 H        -1.656279        6.159387       23.665264
 O         5.357482       29.983517       29.738449
 H         1.249662       42.342617       24.207342
 H         6.024777       30.842470       29.463493
 O         0.619002       25.509693       24.293669
 H        -0.239170       24.999641       24.127565
 H         0.619669       26.420818       23.974140
 O        15.455306       19.540722        6.682048
 H        11.680419       27.485136       28.713606
 H        15.074492       20.442526        6.831425
 O        -3.631907       16.839643       20.573385
 H        -3.211072       16.444513       19.779037
 H        -8.968787        9.287625       23.290051
 O       -15.092478        7.245426       20.702370
 H       -14.472918        8.000230       20.704861
 H       -14.651678        6.396892       21.047422
 O       -10.948371       19.490112        5.907011
 H         9.637092       21.018419        9.239481
 H       -11.225205       19.219809        5.022202
