# Supplementary material for: Revealing the molecular interplay of coverage, wettability, and capacitive response at the Pt(111)-water solution interface under bias
Source: Commun Chem. 2025 Feb 24;8:58. doi: 10.1038/s42004-025-01446-w (PMC11850831; doi:10.1038/s42004-025-01446-w)
Supplement: Supplementary file 8 — Supplementary Data 5 [file 42004_2025_1446_MOESM8_ESM.txt]

1259
 Cell param a = 1.4568340245202959E+01  b = 2.5233000000000001E+01 c = 3.8086199999999998E+01
 Na       19.058197       -1.318348        6.085595
 Na       16.134855       14.519201        7.755899
 Na       11.386465       15.075735       16.785898
 Na       16.044842       19.566893        5.880837
 Na       14.959661       10.225873       29.732748
 Na        7.845581       23.773966       29.867218
 Na       21.038263       11.097013       10.431704
 Na        8.842138       18.592432       22.381929
 Na        5.747433        4.506104       16.025255
 Na       15.953221       20.374634       16.080759
 Cl       -0.759906       10.273141        4.764342
 Cl        8.553679       29.250788       19.602087
 Cl        3.106166       12.078788       15.892260
 Cl       19.186657       15.255576       11.156526
 Cl        6.584987       14.286239       30.725958
 Cl        1.145535       28.680614       15.533865
 Cl        5.423883       16.824099       16.295759
 Cl        8.608526       10.163856       23.049746
 Cl        4.303142       -4.072494        4.786993
 Cl        3.233416       26.193649       17.749819
 Pt        0.000000        0.000000        0.000000
 Pt        0.000000       19.625700        0.000000
 Pt        4.856113        0.000000        0.000000
 Pt        4.856113       19.625700        0.000000
 Pt        9.712237        0.000000        0.000000
 Pt        9.712237       19.625700        0.000000
 Pt        2.428057        1.401840        0.000000
 Pt        2.428057       21.027599        0.000000
 Pt        7.284170        1.401840        0.000000
 Pt        7.284170       21.027599        0.000000
 Pt       12.140334        1.401840        0.000000
 Pt       12.140334       21.027599        0.000000
 Pt        0.000000        2.803690        0.000000
 Pt        0.000000       22.429501        0.000000
 Pt        4.856113        2.803690        0.000000
 Pt        4.856113       22.429501        0.000000
 Pt        9.712237        2.803690        0.000000
 Pt        9.712237       22.429501        0.000000
 Pt        2.428057        4.205530        0.000000
 Pt        2.428057       23.831200        0.000000
 Pt        7.284170        4.205530        0.000000
 Pt        7.284170       23.831200        0.000000
 Pt       12.140334        4.205530        0.000000
 Pt       12.140334       23.831200        0.000000
 Pt        0.000000        5.607380        0.000000
 Pt        4.856113        5.607380        0.000000
 Pt        9.712237        5.607380        0.000000
 Pt        2.428057        7.009220        0.000000
 Pt        7.284170        7.009220        0.000000
 Pt       12.140334        7.009220        0.000000
 Pt        0.000000        8.411070        0.000000
 Pt        4.856113        8.411070        0.000000
 Pt        9.712237        8.411070        0.000000
 Pt        2.428057        9.812900        0.000000
 Pt        7.284170        9.812900        0.000000
 Pt       12.140334        9.812900        0.000000
 Pt        0.000000       11.214900        0.000000
 Pt        4.856113       11.214900        0.000000
 Pt        9.712237       11.214900        0.000000
 Pt        2.428057       12.616700        0.000000
 Pt        7.284170       12.616700        0.000000
 Pt       12.140334       12.616700        0.000000
 Pt        0.000000       14.018400        0.000000
 Pt        4.856113       14.018400        0.000000
 Pt        9.712237       14.018400        0.000000
 Pt        2.428057       15.420200        0.000000
 Pt        7.284170       15.420200        0.000000
 Pt       12.140334       15.420200        0.000000
 Pt        0.000000       16.822100        0.000000
 Pt        4.856113       16.822100        0.000000
 Pt        9.712237       16.822100        0.000000
 Pt        2.428057       18.224001        0.000000
 Pt        7.284170       18.224001        0.000000
 Pt       12.140334       18.224001        0.000000
 Pt        1.539793       19.671246        2.169363
 Pt        6.440438       19.795387        2.251832
 Pt       11.083152       19.788977        2.308216
 Pt        3.976240        1.450037        2.476020
 Pt        4.053905       21.047485        2.432330
 H         6.995972       17.225607        3.932071
 Pt        8.771146        1.451731        2.221946
 Pt        8.833783       21.121298        2.522161
 H         8.609594       20.691210        4.021547
 Pt       13.673615        1.273912        2.314927
 Pt       13.672223       20.978786        2.227243
 H         5.896591       24.224203        3.542598
 Pt        1.572895        2.857151        2.411729
 Pt        1.583229       22.523300        2.206192
 Pt        6.397136        2.926228        2.235029
 Pt        6.525320       22.657789        2.441587
 Pt       11.291932        2.973295        2.435538
 Pt       11.109534       22.475206        2.374138
 Pt        4.006234        4.310206        2.377829
 H        -2.332532        1.809620        3.289353
 Pt        4.036371       23.867424        2.234418
 Pt        8.683769        4.219531        2.268326
 H         7.975485       11.366070        3.133781
 Pt        8.896203       23.946657        2.316684
 Pt       13.677313        4.294117        2.233760
 H        12.456213       -2.124543        3.450612
 Pt       13.666610       23.673916        2.327509
 Pt        1.561945        5.675650        2.220794
 Pt        1.461656       -0.007334        2.374786
 H        -1.536320       -5.738456        3.170462
 Pt        6.344161        5.737012        2.300518
 Pt        6.444397        0.072056        2.390789
 H        11.757807        4.355274        3.397257
 Pt       11.126976        5.724350        2.351890
 Pt       11.263523        0.134669        2.397756
 H        10.230516        1.211436        5.257329
 Pt        3.901406        7.026236        2.265342
 Pt        8.712338        6.987192        2.369814
 Pt       13.704198        7.012506        2.190611
 Pt        1.542924        8.388139        2.243041
 H         3.159073        0.173320        3.346669
 Pt        6.288881        8.449495        2.395621
 H         5.928511        6.928720        3.471217
 Pt       11.265519        8.372227        2.191814
 H        10.063282        6.870358        3.412543
 Pt        3.845747        9.825506        2.385943
 Pt        8.946231        9.937981        2.212836
 Pt       13.721024        9.836767        2.377341
 Pt        1.511741       11.321832        2.225444
 Pt        6.362851       11.268165        2.266751
 Pt       11.268697       11.466230        2.444169
 Pt        3.904552       12.622120        2.305775
 H         2.559832        9.234338        3.425664
 Pt        8.960691       12.684252        2.276697
 H         5.311494        9.540266        3.410155
 Pt       13.704124       12.813737        2.225152
 H        11.017676       18.121901        3.375481
 Pt        1.524705       14.105011        2.224802
 Pt        6.537191       14.040770        2.163809
 Pt       11.258661       14.175149        2.248094
 Pt        4.103442       15.511295        2.240460
 Pt        8.902479       15.500144        2.314632
 Pt       13.726339       15.533932        2.364159
 Pt        1.562609       16.827431        2.223364
 H         0.923368       20.900457        3.207901
 Pt        6.399558       16.867239        2.549114
 H        16.503241       19.220331       18.980408
 Pt       11.270329       16.983477        2.225499
 H        10.662667        9.857261        3.130400
 Pt        4.031463       18.223028        2.159215
 Pt        8.722544       18.356422        2.205837
 Pt       13.696395       18.247328        2.157228
 Pt        1.468443       19.722168       33.582775
 Pt        6.589040       19.644758       33.505352
 Pt       11.137846       19.707348       33.483921
 Pt        3.921864        1.421773       33.459473
 Pt        3.917287       21.208731       33.524357
 H         9.204993       25.212166       32.476089
 Pt        8.857692        1.433508       33.365322
 Pt        8.941404       21.132734       33.535904
 H        14.140716       33.723381       32.440235
 Pt       13.832541        1.463829       33.457191
 Pt       13.700537       21.162685       33.510113
 H        15.047243       23.355686       32.541008
 Pt        1.634288        2.861019       33.510380
 Pt        1.620983       22.453125       33.434620
 Pt        6.461960        2.839705       33.547634
 Pt        6.342011       22.563313       33.514511
 Pt       11.370295        2.901830       33.580048
 Pt       11.260962       22.551573       33.534264
 Pt        4.169235        4.224578       33.497475
 H         3.950698        1.190316       31.878262
 Pt        3.980201       23.920715       33.503445
 Pt        8.968510        4.103393       33.457943
 H         2.171151        5.309649       32.043949
 Pt        8.803931       23.767637       33.529381
 Pt       13.812816        4.138251       33.614132
 H        23.564295       11.335638       32.659641
 Pt       13.765351       23.927164       33.488689
 Pt        1.627730        5.606254       33.481331
 Pt        1.611869        0.062039       33.446362
 H         4.980847       -5.518772       32.649830
 Pt        6.505199        5.581563       33.534786
 Pt        6.489004        0.099775       33.581604
 H         7.789673        5.438323       31.196074
 Pt       11.374453        5.596555       33.531094
 Pt       11.387242        0.116902       33.522366
 H        12.194116       -1.373593       32.604183
 Pt        4.060817        6.852500       33.321342
 Pt        8.819177        6.896628       33.442505
 Pt       13.631238        6.899458       33.521427
 Pt        1.470189        8.529879       33.525024
 H         5.275106       12.126662       32.422207
 Pt        6.253317        8.393085       33.508553
 H         9.936733        7.727530       32.427166
 Pt       11.217092        8.400209       33.412006
 H         9.747678        5.431088       32.554077
 Pt        3.926065        9.750421       33.464310
 Pt        8.882767        9.913153       33.591221
 Pt       13.595222        9.841163       33.332867
 Pt        1.394957       11.245136       33.515633
 Pt        6.463593       11.229054       33.259193
 Pt       11.352248       11.208238       33.498486
 Pt        4.082922       12.655560       33.578564
 H         3.635903        6.942137       31.832542
 Pt        9.050032       12.796097       33.617748
 H         8.946996       15.334139       31.888659
 Pt       13.632249       12.735672       33.248260
 H        13.558099       12.774511       31.674158
 Pt        1.546542       13.900488       33.471767
 Pt        6.608377       13.991116       33.313221
 Pt       11.394122       14.152771       33.621563
 Pt        3.947388       15.640982       33.431595
 Pt        8.881662       15.532105       33.437683
 Pt       13.696895       15.482283       33.597691
 Pt        1.454406       16.858334       33.431499
 H        -0.133799       16.675156       32.560959
 Pt        6.395649       16.760656       33.377728
 H         6.232037       17.245819       31.924009
 Pt       11.245925       16.962292       33.441135
 H        11.281702       17.158091       31.881933
 Pt        4.045926       18.403004       33.588562
 Pt        8.741895       18.246901       33.516346
 Pt       13.583937       18.322088       33.510960
 Pt        3.238057        0.000000       35.797001
 Pt        3.238057       19.625700       35.797001
 Pt        8.094180        0.000000       35.797001
 Pt        8.094180       19.625700       35.797001
 Pt       12.950294        0.000000       35.797001
 Pt       12.950294       19.625700       35.797001
 Pt        0.810001        1.401840       35.797001
 Pt        0.810001       21.027599       35.797001
 Pt        5.666113        1.401840       35.797001
 Pt        5.666113       21.027599       35.797001
 Pt       10.522247        1.401840       35.797001
 Pt       10.522247       21.027599       35.797001
 Pt        3.238057        2.803690       35.797001
 Pt        3.238057       22.429501       35.797001
 Pt        8.094180        2.803690       35.797001
 Pt        8.094180       22.429501       35.797001
 Pt       12.950294        2.803690       35.797001
 Pt       12.950294       22.429501       35.797001
 Pt        0.810001        4.205530       35.797001
 Pt        0.810001       23.831200       35.797001
 Pt        5.666113        4.205530       35.797001
 Pt        5.666113       23.831200       35.797001
 Pt       10.522247        4.205530       35.797001
 Pt       10.522247       23.831200       35.797001
 Pt        3.238057        5.607380       35.797001
 Pt        8.094180        5.607380       35.797001
 Pt       12.950294        5.607380       35.797001
 Pt        0.810001        7.009220       35.797001
 Pt        5.666113        7.009220       35.797001
 Pt       10.522247        7.009220       35.797001
 Pt        3.238057        8.411070       35.797001
 Pt        8.094180        8.411070       35.797001
 Pt       12.950294        8.411070       35.797001
 Pt        0.810001        9.812900       35.797001
 Pt        5.666113        9.812900       35.797001
 Pt       10.522247        9.812900       35.797001
 Pt        3.238057       11.214900       35.797001
 Pt        8.094180       11.214900       35.797001
 Pt       12.950294       11.214900       35.797001
 Pt        0.810001       12.616700       35.797001
 Pt        5.666113       12.616700       35.797001
 Pt       10.522247       12.616700       35.797001
 Pt        3.238057       14.018400       35.797001
 Pt        8.094180       14.018400       35.797001
 Pt       12.950294       14.018400       35.797001
 Pt        0.810001       15.420200       35.797001
 Pt        5.666113       15.420200       35.797001
 Pt       10.522247       15.420200       35.797001
 Pt        3.238057       16.822100       35.797001
 Pt        8.094180       16.822100       35.797001
 Pt       12.950294       16.822100       35.797001
 Pt        0.810001       18.224001       35.797001
 Pt        5.666113       18.224001       35.797001
 Pt       10.522247       18.224001       35.797001
 O         8.683884       15.701178       16.126781
 H         7.702178       15.675680       16.112549
 H         8.917475       16.465080       15.554922
 O         5.723487       10.789939       29.996054
 H         6.495175       10.172212       30.000425
 H         6.021537       11.602899       30.464954
 O        -0.902153       28.890495       21.965521
 H        -0.734697       28.677490       22.909302
 H        -1.846285       29.273106       22.010592
 O        15.457346        6.173487       12.879848
 H        15.221451        7.124651       12.733769
 H        23.153919       10.939783        7.716208
 O         8.776739       17.660055       30.150898
 H         8.520328       17.790472       31.089745
 H         7.959386       17.324167       29.648739
 O         8.619910        7.605153       20.163143
 H         8.542327        6.621513       20.118464
 H         8.928021        7.733058       21.080433
 O         8.461442       -2.070636       11.845982
 H         9.044054       -1.592698       11.208895
 H         8.570371       -3.051570       11.784181
 O        22.667049       29.499441       16.168491
 H        23.399088       30.102491       15.960325
 H        22.640377       29.461618       17.154221
 O         3.583970        9.785739        6.480440
 H         2.806938        9.282063        6.881452
 H         4.317948        9.120974        6.327764
 O        11.520617       23.517897       21.213152
 H        11.349874       22.541986       21.035149
 H        12.126837       23.744831       20.477470
 O        12.317151       15.238860       21.298031
 H        13.045573       15.689218       21.782694
 H        12.677716       14.494220       20.746546
 O        17.659967       10.616358       27.618761
 H        18.321730        9.917848       27.356754
 H        18.115746       11.127257       28.311501
 O        -7.468402       -4.289031       27.592836
 H        -7.518071       -4.220777       26.587526
 H        -6.572332       -3.915645       27.780252
 O        22.627848       32.374020       16.275747
 H        22.273207       33.297722       16.346537
 H        23.591534       32.471916       16.412304
 O         0.479180       20.585932       13.890901
 H        -0.175181       21.327087       13.978765
 H         0.484839       18.561968        9.514043
 O        12.637098       15.772519        5.170205
 H        14.238165       16.095745        9.102098
 H        12.816030       14.778480        5.132151
 O         3.862346       14.278252        8.296619
 H         3.945947       14.228556        9.285522
 H        17.058294        1.957911       10.447392
 O        -5.818488       -2.662807       20.928162
 H        -4.767387       -3.338858       17.247662
 H        -5.367486       -1.892632       21.323164
 O        24.056068       31.327629       22.379852
 H        24.552090       30.642181       21.879547
 H        25.222418       27.389509       19.045012
 O        10.890940        1.926477        5.388705
 H        16.253063       -1.413468        4.798580
 H        11.706031        1.440914        5.687727
 O         1.050056       19.102171       10.113890
 H         2.000129       18.720932        9.947281
 H         6.199719       10.327727       12.616424
 O         6.863879        9.782726       16.866804
 H         7.619003        9.907559       17.506876
 H         6.202650        9.375318       17.468250
 O        15.139894       -2.003102        8.629991
 H        15.012103       -2.118432        9.614637
 H        15.516884       -1.082514        8.557429
 O        12.443495       20.847134       10.912927
 H        13.154280       20.282810       10.536007
 H        11.925683       21.244879       10.172593
 O        14.756054       19.437006       23.949486
 H        14.855403       20.146322       23.211126
 H        14.048146       19.996273       24.413483
 O         3.464778       25.790707       28.812101
 H         4.191967       25.537441       29.412664
 H         2.683760       25.903961       29.410282
 O        15.165857        7.212484        5.454617
 H        16.004229        6.670816        5.366700
 H        15.207722        7.664448        4.581824
 O        21.298708       -7.258515       12.096011
 H        21.742920       -7.947191       12.627332
 H        20.360210       -7.270325       12.453707
 O        22.946825        8.356395        5.320666
 H        22.332945        7.772634        5.826393
 H        22.965441        7.968643        4.391659
 O         7.214499        6.051725       13.387918
 H         6.740946        5.174728       13.343847
 H         8.900985        9.876816        5.852160
 O        17.599009        6.719779       26.484467
 H        16.914356        7.054755       25.866510
 H        17.947504        5.901330       26.028402
 O         2.011925       11.388305        5.109889
 H         2.572025       10.558677        5.289971
 H         1.113160       11.085814        4.786860
 O        24.579948       10.766342       14.410588
 H        24.171686        9.974658       13.926738
 H        23.890871       11.991563       14.808446
 O        14.466621        8.764289       12.111002
 H        14.621931        9.358238       12.915943
 H        14.852902        9.287067       11.377334
 O        28.073977       24.369476       18.643887
 H        30.848948       24.371870       19.709051
 H        27.612762       24.792248       17.889732
 O        13.146387       12.016389       30.046556
 H        12.542557       11.358192       30.492647
 H        12.455231       12.727225       29.926310
 O        11.440971       25.231028       23.219618
 H        11.521516       24.582705       22.462902
 H        11.105536       26.104084       22.922462
 O         6.062391       10.286969       21.338072
 H         5.518886        9.467139       21.289364
 H         6.905873       10.033610       21.812664
 O        10.274254       18.880842       16.499781
 H        10.352689       19.096975       17.547623
 H         9.308376       19.004011       16.282312
 O        15.844980       -2.075355       29.693806
 H        16.097296       -1.960270       28.732811
 H        16.770208       -2.195831       30.032238
 O        11.274268        8.267162        6.048563
 H        11.656622        8.363194        5.154087
 H        10.307489        8.071676        5.994216
 O        15.049521       17.003820       26.045397
 H        14.779362       16.068314       25.949924
 H        15.799837       17.026957       26.671835
 O         9.973242        5.922575       28.915306
 H        10.760369        6.116659       29.526134
 H        10.396524        4.924184       28.328135
 O        23.519447       15.699796        4.454587
 H        23.900951       14.971265        5.053666
 H        15.389187       11.754491        6.647271
 O        10.358164       13.338675       25.905697
 H         9.961456       13.802517       26.666306
 H         9.614071       13.401206       25.220848
 O        10.529814       10.947588       20.148682
 H        10.329983       10.612681       21.049694
 H        11.279617       10.376617       19.863997
 O        16.450314        5.860124       28.779486
 H        16.908134        5.122721       29.259348
 H        17.056908        6.161168       28.048588
 O        26.244404       33.914242       16.126129
 H        25.699047       34.678192       15.821363
 H        25.649834       33.554234       16.848339
 O         6.028540        6.665866       29.192619
 H        -3.684999        3.454134       26.951689
 H         5.578130        7.241326       28.517385
 O         7.880632        5.133217       30.259455
 H         7.097803        5.469851       29.722370
 H         9.257959        5.630178       29.553015
 O         2.495232       18.365803       16.365520
 H         3.234208       18.452572       15.732899
 H         2.016317       17.575804       16.027220
 O        18.346460       -0.754802       11.169893
 H        20.012669       -0.827954       11.503584
 H        17.748159       -0.897470       11.937456
 O        11.562560        8.973128       27.196804
 H        12.478033        8.956219       27.564459
 H        10.292898        9.616265       28.005501
 O       -11.280149       10.041852       13.845548
 H       -11.241458        9.057892       13.805130
 H       -11.295341       10.289718       14.809253
 O        11.653728       10.764953        7.427703
 H        12.452311       11.230129        7.121734
 H        11.800970        9.840301        7.133739
 O        19.386513       23.173300       16.346788
 H        20.191357       23.739473       16.244120
 H        18.730032       23.725000       16.829498
 O        16.380180       13.982506       31.318424
 H        15.662971       14.422935       30.789717
 H        17.327642       14.623243       31.260565
 O        17.390171        2.719431       10.977972
 H        17.692654        2.344789       11.858559
 H         7.804231       14.938107       24.893448
 O       -10.848166        9.798956       31.065996
 H       -11.215025        8.908664       30.825260
 H        -9.926982        9.960824       30.648067
 O         6.710793       -1.366022       19.972570
 H         5.827444       -1.659553       20.336256
 H         7.977120       -2.248755       20.429192
 O        -3.019097       -4.098047       19.923468
 H        -1.485747       -3.884006       19.744411
 H        -3.771631       -3.611380       19.532316
 O         4.064206       24.157938       23.591682
 H         4.196532       22.704226       27.035793
 H         3.117190       23.965193       23.408613
 O        14.215072        9.032889       27.823629
 H        14.526540        9.609519       27.060587
 H        14.327456        8.112375       27.486364
 O        18.896675       22.981329        8.379951
 H        18.430832       22.110720        8.292805
 H        18.006784       23.914799       10.450915
 O        17.000105       12.445574       12.515547
 H        16.540630       13.276760       12.168254
 H        16.954638       12.660684       13.482848
 O         3.703934       -0.771478       14.175729
 H         4.302561       -1.238327       14.809615
 H         2.880848       -0.745787       14.725738
 O         6.819869       26.767681       19.518162
 H         6.668024       24.851938       20.018383
 H         6.687351       27.049946       18.577778
 O         2.363686       21.812519       12.441144
 H         1.032185        5.768039       11.951203
 H        -9.759950       19.013885        8.917834
 O         9.784350       13.602557        5.629247
 H        10.772835       13.637378        5.691425
 H         9.649758       13.033337        4.829031
 O         7.338778       14.025235       10.321046
 H         7.876070       14.287556        9.539739
 H         6.516254       14.549742       10.255369
 O        24.949110        0.199462       26.096767
 H        24.279886       -0.307673       25.562141
 H        25.817743       -0.233761       25.947147
 O        19.001196       28.231134       27.990934
 H        18.442078       27.414551       28.134224
 H        19.852711       27.836559       27.692539
 O        11.692889       17.005474       15.985354
 H        11.939980       17.117867       15.052002
 H        10.887319       17.606050       16.097950
 O         7.010439       21.990049        8.648201
 H         6.488863       21.149889        8.566003
 H         8.829337       16.619619        4.814195
 O        10.355886       18.659151        9.085166
 H        10.968397       18.486551        8.331194
 H        10.865912       18.346910        9.897550
 O        21.731354        2.849108       27.172901
 H        21.695559        1.036810       26.279448
 H        20.913950        5.262206       22.980621
 O        21.283360        0.487809       30.364391
 H        21.342224        0.720320       31.327665
 H        22.146576        2.840735       28.081530
 O         7.397250       27.123804       23.349426
 H         7.636205       27.959433       23.826092
 H         7.126172       27.631626       19.905293
 O        18.920673       17.505741       13.168753
 H        18.857841       16.659569       12.661056
 H        18.987074       17.232471       14.112919
 O        10.336431       19.517244        5.428387
 H         3.740726       17.582672       10.154805
 H        10.740587       19.534643        4.526670
 O        14.325293       15.188666        9.538514
 H        13.436555       14.768998        9.662786
 H        22.771601        4.245865        5.533309
 O        -3.781275        5.049781       14.508607
 H        -3.970275        5.719205       13.769319
 H        -2.842750        4.806021       14.342507
 O         0.625345       32.542179       24.675518
 H        -0.301430       32.244846       24.756519
 H         0.558806       33.525925       24.537634
 O         4.123055       20.819223       15.098402
 H         4.340240       21.706209       15.481545
 H         4.745906       20.721315       14.352967
 O        14.697298       12.181885        7.213397
 H        13.240391       31.373955       28.580070
 H        14.647752       11.547200        7.982749
 O        15.521324       27.497149        5.582511
 H        14.858366       28.214943        5.341337
 H        15.866040       27.171371        4.718291
 O        24.512131        4.538076        5.519282
 H        24.806499        3.588089        5.333715
 H        24.566969        4.880014        4.586005
 O        29.115965       29.109165        8.400074
 H        29.077131       29.330643        7.433037
 H        28.676979       28.226883        8.475104
 O        26.532124        5.254499        9.892549
 H        26.726221        5.011177        8.962078
 H        26.612165        4.399011       10.376115
 O       -14.460863       17.627729        4.965793
 H       -14.232894       17.762987        4.009310
 H       -15.205368       16.957949        4.964923
 O        29.862505       13.499239       17.428534
 H        28.933384       13.461222       17.091026
 H        30.475172       12.950362       16.871458
 O        14.948079       12.991697       27.597643
 H        15.843618       13.301841       27.871519
 H        14.511564       12.706547       28.429922
 O         5.781286       11.775333       24.150633
 H         6.698067       11.968266       24.451988
 H         5.991965       11.274693       23.319073
 O        15.099023       26.308653       26.333319
 H        15.270405       27.045557       25.684233
 H        14.907994       26.842024       27.151312
 O        17.303259       19.609304       21.513351
 H        17.343365       19.093172       20.682861
 H        16.597538       20.318092       21.484190
 O        -4.953473       20.225134       30.316750
 H        -5.729802       20.740393       30.647287
 H        -5.340112       19.370749       29.977444
 O        10.444428       19.835863       26.654552
 H        11.227951       19.919554       26.054939
 H        10.663221       18.981428       27.109663
 O        11.976436       17.569525       10.972027
 H        12.401445       16.738955       10.692305
 H        12.765989       18.031454       11.398580
 O        26.781591        7.695117       11.055484
 H        23.515755       12.996572        8.268673
 H        25.684589       10.366826       10.572514
 O        18.363766       15.415290       31.289497
 H        16.924799       18.320852       30.857864
 H        19.170673       14.925224       30.985519
 O        12.091156       17.944885        6.935665
 H        11.634574       18.583183        6.318311
 H        11.902146       17.025238        6.626598
 O        16.225147       11.468868       31.043697
 H        17.154991       11.104843       31.075228
 H        16.238989       12.474406       31.066429
 O         3.217432       27.196102       13.450921
 H         3.473372       26.285759       13.732682
 H         2.569818       27.518456       14.131186
 O        16.239515       -1.545315       26.690407
 H        15.506570       -2.184765       26.832939
 H        15.827345       -0.640883       26.616430
 O        18.131393       29.424515       20.148333
 H        17.324863       29.481989       19.558281
 H        18.353832       28.472372       20.163809
 O        -8.170766        1.076323        9.316450
 H        -8.083203        0.390346       10.024536
 H        -7.295962        1.019312        8.823731
 O         7.160793       31.356802        7.409153
 H         7.035539       30.445904        7.060923
 H         6.919720       31.373177        8.379539
 O        -1.268549       16.979233       23.228609
 H        -0.912736       17.890961       23.367111
 H        -1.713892       16.688066       24.053717
 O         3.812464       22.244268       26.270971
 H         3.265646       22.907690       25.801054
 H         2.757396       20.923326       25.513700
 O         8.160359       14.229332       24.316896
 H         8.792634       14.704218       23.705120
 H        19.258207       22.235842       20.731743
 O         6.087820       -9.714191        7.995770
 H         4.698520        1.621962        6.631219
 H         6.662584       -8.957405        8.228694
 O        26.206730        9.903598       30.531038
 H        25.236656        9.866057       30.416237
 H        26.261755        9.448703       31.422956
 O        13.984977        2.271321       28.650879
 H        13.556346        5.229330       26.405725
 H        13.035213        2.349136       28.867708
 O        18.652525       22.717667       30.121197
 H        18.817919       21.764681       29.979832
 H        18.547089       22.898113       31.094406
 O        14.155388       -4.215779       30.969658
 H        14.415941       -5.165371       30.788645
 H        14.799050       -3.601042       30.533966
 O        11.259131       22.076628       28.208471
 H        10.839959       22.069664       29.107323
 H        11.219971       21.177458       27.788143
 O         7.719050       19.084906       15.433255
 H         7.008218       18.394228       15.531283
 H         8.018709       18.927214       14.505785
 O        -1.939575        8.172812       19.858068
 H        -0.956160        8.108738       19.893068
 H        -2.217982        7.359562       19.393488
 O        28.276735       29.521547       13.293155
 H        28.731903       30.397675       13.103913
 H        28.823240       29.142282       14.047630
 O         5.345587       19.898834       17.470036
 H        13.344501       12.923019        5.933400
 H         4.641387       20.118483       16.813261
 O        14.044872       -6.857050       30.242636
 H        14.738705       -7.465165       30.590631
 H        13.171410       -7.132070       30.599293
 O         5.892434       30.370247       18.343184
 H         5.045853       30.105228       18.812235
 H         6.528965       29.947075       18.973497
 O        11.746293        5.118208       17.351028
 H        11.459387        5.324902       16.433220
 H        12.682258        5.464434       17.405396
 O        -0.476149       -6.061733       15.821385
 H        -1.125163       -6.655390       16.260157
 H        -1.090763       -5.491333       15.304536
 O        19.659447       12.703928       12.292054
 H        18.678505       12.641105       12.469118
 H        19.732391       13.583816       11.854502
 O         8.530213       14.827977       19.963778
 H         9.350978       15.091555       19.488167
 H         8.486350       13.856730       20.008284
 O        -0.515635       20.801670        5.513972
 H        -1.239563       20.885612        4.867529
 H         1.516448       15.798244        5.109926
 O         2.313207        6.475684        8.666591
 H         2.052839        5.887620        9.427715
 H         2.669786        5.836283        8.006629
 O         2.361904       14.361077       21.747972
 H         2.312314       14.570003       20.777220
 H         1.849394       15.001716       22.280296
 O        16.572025       22.704050       16.566021
 H        16.789354       22.730946       17.524948
 H        16.097574       23.557396       16.414227
 O        17.767029       14.520403       27.726961
 H        17.759811       14.171488       26.790638
 H        18.706413       14.407542       27.992266
 O        24.378101       -1.059928        9.599191
 H        24.322786       -2.008161        9.308343
 H        24.007822       -0.549723        8.827283
 O        16.192333       25.707287        8.910463
 H        16.678417       25.958118        8.087115
 H        15.318026       26.190851        8.866537
 O         6.758589       16.805561       29.043039
 H         6.788232       16.609711       28.087286
 H         7.511430       21.451155       31.781950
 O         2.158042       -4.299620        8.069886
 H         1.827515       -4.620370        8.944521
 H         1.704012       -3.424829        7.928425
 O        14.203387       18.380762       12.295640
 H         9.568638       18.885424        5.307794
 H         0.554712       17.288544        7.508636
 O       -11.106483       18.344849        9.604076
 H        -5.770579       18.248144        8.869020
 H        -3.505484       20.469509       13.399642
 O        -2.148837       -4.704632       24.697315
 H        -2.622010       -5.113671       23.924572
 H        -2.703469       -3.882004       24.748718
 O        16.620617       17.368654       30.771015
 H        17.454824       16.866680       30.951397
 H        21.230131       15.969229       29.574991
 O        12.502104        2.856625       11.561426
 H         2.444488        6.651977       13.457363
 H        13.003295        2.023777       11.471354
 O         8.889354       18.454185       24.732807
 H         9.246342       17.860687       25.414581
 H         9.092453       19.335299       25.114523
 O        -2.624161       11.184536       25.233648
 H        -2.555906       10.328931       25.711452
 H        -3.386219       11.625599       25.667782
 O        10.845037        2.647132       25.570553
 H        10.608940        1.686439       25.877836
 H         9.989698        2.995581       25.202562
 O        17.514315       32.780102       23.592346
 H        15.001872       35.508133       23.068541
 H        16.630655       32.361610       23.605579
 O        24.069118        2.800604       14.170881
 H        12.379224       12.314606       13.589554
 H        23.216850        2.582975       14.595267
 O        11.883502       13.883801       13.755165
 H        11.010037       13.846455       13.269351
 H        12.253582       14.750372       13.430535
 O        -4.529138       27.959536       11.799500
 H        -5.016879       28.685881       11.258361
 H        -4.855691       27.972128       12.860118
 O         5.292139       19.324135       22.601030
 H         5.195014       18.654678       23.318247
 H         4.367475       19.645830       22.420462
 O        10.080980       22.993053       30.454803
 H        10.571204       22.623381       31.232481
 H        10.595811       23.834553       30.331837
 O        10.919149        2.223825       30.019794
 H        11.379121        1.301618       29.990561
 H        10.772142        2.403636       30.975882
 O         6.793432       -3.692044       14.773255
 H         7.220260       -3.679461       13.889356
 H         6.821168       -4.608095       15.151222
 O         6.392377        0.944000       14.026679
 H         6.235940        0.431945       13.156524
 H         5.569749        0.758036       14.521590
 O         9.822363       28.570227        8.690524
 H        10.134608       29.105677        7.936263
 H         9.565516       29.271790        9.344358
 O        19.151352        0.719099        7.044292
 H        19.656399        0.749880        7.899741
 H        19.655142       -6.122262        5.239934
 O        21.257170       23.139797        5.916605
 H        21.321009       22.666441        6.772454
 H        22.195000       23.479116        5.767952
 O        18.533636       26.673954       20.844677
 H        19.494947       26.790211       20.667570
 H        18.140621       26.393585       19.973869
 O        26.927492        0.726445       14.082902
 H        26.910778        0.966154       15.055533
 H        26.182730        1.225252       13.698176
 O        20.033054       32.953209       18.774563
 H        19.088758       32.783482       18.512089
 H        20.525707       32.121174       18.594408
 O         1.177228        7.580718       20.113325
 H         1.006435        6.949369       20.876814
 H         1.493517        8.344149       20.684278
 O         3.545971       17.895864       19.397348
 H         4.177754       17.331625       19.900229
 H         3.996063       17.917019       18.513041
 O        21.259619       25.545809       25.781633
 H        20.607044       25.146559       26.386538
 H        18.694702       26.988768       24.346100
 O        11.662959       14.473921        9.628560
 H        11.007573       14.459592        8.895432
 H        11.732752       13.543269        9.985075
 O         9.820726       14.622746       12.039978
 H        12.373019       11.611233       11.827483
 H         8.928957       14.510261       11.621193
 O        20.567728        2.255657       17.013138
 H        19.624470        1.933194       17.030920
 H        21.099077        1.472185       16.734108
 O         4.888332       36.917198        7.848552
 H         4.315798       37.728046        7.800234
 H         4.366663       36.130405        7.545379
 O         8.815712       23.077230       27.997547
 H         9.740405       22.929396       27.679277
 H         8.332585       23.504175       27.258032
 O        12.134868        5.624494        6.832391
 H        11.914743        6.588185        6.728967
 H        11.369707        5.151559        6.394582
 O        30.348827        8.807936        7.476466
 H        30.226692        8.085787        6.780099
 H        30.654379        8.264396        8.237192
 O         3.968112       18.465105       26.638084
 H         3.332195       17.949072       27.277561
 H         4.339999       17.839222       25.921175
 O        13.188735       -0.517628       25.061611
 H        13.723425        0.232303       25.410042
 H        12.567283       -0.159040       24.329109
 O         9.041409       12.429405       29.216927
 H         9.043123       11.499687       28.835709
 H         8.320568       12.900869       28.744787
 O         2.379558       -5.216247       25.559666
 H         1.662712       -5.385920       24.878353
 H         3.335319       -6.070925       26.077822
 O         0.983306       25.902740       30.270340
 H         0.941501       24.909565       30.222540
 H         0.762974       26.151100       31.203106
 O         8.737720        1.034282        7.797438
 H         8.681526        1.267282        6.835508
 H         9.249102        1.745787        8.248214
 O        13.351151       25.947218        5.503948
 H        14.201334       26.497894        5.555266
 H        13.297893       25.613838        4.577857
 O        14.153851        6.018373       18.357780
 H        14.700498        6.786866       18.099987
 H        14.811429        5.254827       18.493036
 O        19.587284       14.589354       24.080173
 H        20.107439       13.926367       23.569639
 H        18.706785       14.146345       24.115578
 O        18.955652       23.166161       20.909645
 H         7.269574        3.717771       26.741776
 H        19.120804       23.765478       22.834297
 O         2.840878       13.216475       25.347904
 H         1.924253       13.412670       25.031359
 H         2.862228       12.234832       25.242594
 O         1.844245       14.914419        5.439614
 H         7.932976       21.678528        8.837171
 H         1.610151       14.317075        4.679171
 O         3.674927        4.257011       30.210482
 H         3.979127        3.715690       29.425440
 H         3.868585        3.600391       30.919449
 O        20.896650       11.802956        5.576315
 H        20.449089       11.792174        6.489849
 H        21.691380       11.230888        5.672397
 O        14.351894       17.356106        8.123811
 H        12.204304       15.982883        4.309191
 H        13.536747       17.780424        7.728242
 O         4.581897        2.976041        5.569280
 H         5.294499        3.088862        4.896817
 H         3.883443        2.525506        5.038033
 O         0.358522       16.061766       15.896028
 H         0.122785       15.904963       14.955914
 H         0.768602       15.227553       16.248260
 O         7.226429        4.076302        5.449998
 H         6.511672       13.369717        5.483644
 H         6.839252        4.641816        4.744596
 O         0.709672        5.774684       22.177229
 H         0.105196        6.318047       22.711824
 H         0.170473        5.047201       21.772837
 O         9.464032       10.011737       28.419291
 H         8.875792        9.310516       28.763863
 H         8.950567       10.184509       26.285223
 O        12.221229       -0.099874       10.572430
 H        12.976924        3.473132       12.247946
 H        11.328515       -0.313132       10.203183
 O         6.458602       14.378908        5.516656
 H         7.174844       14.706016        4.939246
 H         1.212703       20.955805       13.310836
 O         2.284195       -8.413238       23.298582
 H         1.578690       -8.274043       23.972837
 H         2.076232       -7.768226       22.584955
 O         6.211757       14.817039       26.590178
 H         6.446679       13.843505       26.660875
 H         5.828231       14.754278       25.671917
 O        12.477945       11.314487       13.533959
 H        10.932110       10.782238       14.035915
 H        13.129031        7.988583       11.307891
 O        11.567497       20.754353       15.260380
 H        12.048530       21.346029       15.867830
 H        11.040940       20.050829       15.757781
 O        29.908680        3.332848       24.558605
 H        29.484058        4.079228       25.047520
 H        30.864159        3.625763       24.549414
 O        12.337939       15.296105       25.623276
 H        12.065866       16.025517       26.236385
 H        11.643397       14.600128       25.791969
 O        23.220833       24.665766       24.282446
 H        22.363602       25.013197       24.644915
 H        23.617474       25.362755       23.721426
 O         2.857288        4.109056        7.267724
 H         3.714464        3.879901        7.710134
 H         2.103026        3.826425        7.832507
 O         9.119365       34.195900       12.802993
 H         9.329124       34.587833       11.894777
 H         8.127965       34.354828       12.861499
 O        27.300491       13.009851       16.446089
 H        27.255806       12.097871       16.839132
 H        28.057543        8.595886       15.667815
 O         8.122024       20.442934       12.396531
 H        19.469198       28.633617       13.503501
 H         7.467400       19.753010       12.119429
 O         5.816691       -1.735772       28.363228
 H         6.026513       -2.644385       28.056593
 H         5.152107       -1.860240       29.107679
 O        13.131480       23.887758       27.866537
 H        12.708591       22.997932       27.994743
 H        12.964951       24.084246       26.907005
 O        -3.518978       -9.030537       19.239513
 H        -3.784794       -8.083575       19.299858
 H        -3.158025       -9.256734       20.153740
 O        -0.690476       15.779473       13.167333
 H         0.189613       15.382876       12.937718
 H        -0.521264       16.737671       12.942365
 O         5.002130        7.500886        6.364130
 H         4.492533        6.829298        5.851242
 H         5.724822        7.026272        6.850317
 O        14.899932       35.628433       14.007985
 H        13.464939       36.400974       13.658509
 H        12.642498       38.241909       15.467756
 O        -3.359139       -1.972805       13.685718
 H        -3.073195       -1.031184       13.678286
 H        -3.972034       -2.153043       14.433230
 O        26.643709       11.885169       10.898479
 H        27.300100       11.403684       10.343317
 H        26.785696        6.976946       10.379689
 O        16.845957       15.372105       19.391434
 H        16.605877       16.309872       19.303713
 H        16.365267       14.847969       18.704664
 O         6.883126        7.741109       25.356722
 H         7.550209        6.660673       26.201910
 H         6.802275        7.236850       24.507933
 O       -13.082913       35.289482       17.870251
 H       -12.489750       36.026031       17.579218
 H        -5.403766       35.976299        9.134471
 O        -0.471555       21.500156       19.889099
 H        -1.002524       23.403236       18.482510
 H         0.057321       20.850071       19.344604
 O         7.844379       26.750584        5.224926
 H         7.478740       27.624084        4.952270
 H         7.481219       25.974972        4.763055
 O        -0.533232       17.289797       18.196184
 H        -1.326735       16.882910       18.586821
 H        -0.110852       16.657927       17.574959
 O        24.129309      -12.379579       17.713242
 H        23.152548      -12.408734       17.851191
 H        24.404640      -13.067949       18.356958
 O        19.330856       29.239771       23.072002
 H        18.735775       29.731810       22.464262
 H        19.193722       28.282875       22.825151
 O        11.220625        6.822083       25.814632
 H        11.485829        8.163928       26.617167
 H        11.026521        7.313107       24.963539
 O        -3.514420       19.515823       22.345688
 H        -3.587300       20.180393       21.595495
 H        -2.980348       18.750061       22.031631
 O        13.490500        1.176896        8.629628
 H        13.216529        0.655007        7.842799
 H        12.995924        0.764483        9.416020
 O        13.928612        4.384212        5.560125
 H        14.471202        5.154349        5.292964
 H        13.121222        4.879068        5.917303
 O        13.852808       19.261141       27.031624
 H        14.282773       18.518192       26.551950
 H        14.108955       19.106943       27.966822
 O        20.115412       20.695555       19.973839
 H        19.897202       20.355505       19.051737
 H        19.629631       20.078339       20.561190
 O         7.875738       10.308863       19.312775
 H         8.556243       10.470462       19.989540
 H         7.123427        9.936317       19.824121
 O         9.846248       27.243736       22.120371
 H         8.863104       27.323120       22.237871
 H        10.110944       32.000362       22.759890
 O         7.199532       21.458755       24.844509
 H         6.992233       21.126444       23.921495
 H         6.583054       22.212416       24.965292
 O         8.036361       18.665861       20.023506
 H         7.312249       19.345930       19.979992
 H         7.564112       17.836708       19.679201
 O         4.797491        3.507314        9.044536
 H         4.230785        3.424917        9.868386
 H         5.185266        2.598206        8.996750
 O         5.608538       19.396286        8.416079
 H         5.450218       19.122324        7.484437
 H         5.282440       22.787512        8.531039
 O         1.825689       -1.794654       19.445772
 H         3.505704       -2.032681       20.440508
 H         1.176411       -2.381809       19.862204
 O        -4.163685       19.051872       18.960861
 H        -3.662727       19.861824       19.438782
 H        -5.108326       18.948738       19.279675
 O        19.073561        1.516064       23.482227
 H        20.982559        1.876411       23.342319
 H        19.008596        0.505610       23.443073
 O        17.138756       -8.199898       28.067993
 H        16.885189       -8.086554       29.000706
 H        17.644657       -9.064212       28.026825
 O        17.637856        5.789382        5.276343
 H        17.946301        5.317500        4.458292
 H        17.369272        5.006127        5.832222
 O        21.007540       11.697056       14.472671
 H        20.298405       12.297651       14.102555
 H        20.672453       11.221805       15.263592
 O        -3.797900        3.842542       27.901329
 H        -3.999507        3.196045       28.628796
 H         7.011714       11.367435       26.761456
 O        10.909751       -5.402258       12.653430
 H        11.565598       -5.106211       11.976819
 H        12.633917       -0.973155       10.744434
 O        17.191423       34.748566       21.030148
 H        17.020882       35.623329       21.471294
 H        17.618725       34.185951       21.712381
 O         3.366313        6.905232       13.758383
 H        14.061481       -1.869317        7.575469
 H         3.611494        6.149528       14.338331
 O        15.706166        3.782021       18.689547
 H        15.638723        3.382160       17.780691
 H        15.225178        3.161403       19.307600
 O        21.057430       16.522198       19.310957
 H        21.418215       15.616391       19.423471
 H        20.805908       16.613070       18.361425
 O         3.424489        4.089410       25.381628
 H         3.817876        3.598347       26.141453
 H         3.523852        7.295370       22.835112
 O         8.149604       35.602539       25.766987
 H         8.332030       35.616035       24.780369
 H         7.209936       33.884224       25.191347
 O         1.700656        7.997292       30.539534
 H         1.715402        7.278071       29.837784
 H         1.119607        7.618802       31.232559
 O        -0.074691       27.132450       20.192278
 H        -0.583559       26.366997       19.850578
 H        -0.618716       27.682003       20.829432
 O         8.044904       17.765480        8.414323
 H         9.021704       20.022240       12.382593
 H         7.182548       18.256325        8.583048
 O        13.170314       33.730877       22.566422
 H        13.682498       34.372337       23.153502
 H        13.021637       34.050610       21.658400
 O         9.130979       -1.027571        5.471449
 H         9.040337       -1.066380        4.477495
 H         9.876945       -1.645658        5.678168
 O         4.261238       15.566730        4.568911
 H         3.399735       15.123557        4.844831
 H         4.919051       14.852192        4.835215
 O        14.681834        4.791194       30.323927
 H        14.705364        3.890872       29.922825
 H        14.955325        4.614287       31.250746
 O         7.415171       21.624098       30.801605
 H         7.213657       26.448809       29.907434
 H         6.611643       21.117989       30.545212
 O         8.401102       11.177338        8.669380
 H         7.638641       12.427854       14.653368
 H         7.429014        6.299348       14.324327
 O        12.809058       26.459862       16.718405
 H        12.144711       26.876694       17.380711
 H        13.685516       26.864782       16.883047
 O        17.109821       17.380709        7.242417
 H        17.888382       17.310791        6.656725
 H        17.490877       17.743843        8.148531
 O         9.444698       -9.359624       22.368814
 H        10.372358       -9.602646       22.147007
 H         8.871455       -9.713937       21.642065
 O         5.454380       32.416782       11.973077
 H         4.702861       32.445877       12.627280
 H         6.243160       32.110348       12.527309
 O         6.466022       12.127951       27.117855
 H         9.785917        3.732426       14.425718
 H         5.830808       11.816630       27.785664
 O         4.903235        8.452032       27.420515
 H         4.228340        7.867648       26.962116
 H         5.549050        8.579177       26.696428
 O         7.719279       20.699827       22.459780
 H         8.060605       21.526089       21.972492
 H         7.010735       20.297142       21.919062
 O        10.495612        9.597741       10.578468
 H         1.679633        9.874222       18.806810
 H        11.093193        8.796432       10.675903
 O        13.461030       22.540709       14.743630
 H        14.196437       19.119667       12.966110
 H        14.021104       23.233957       15.134786
 O        16.455055       -2.070806        5.507621
 H        16.947323       -2.786346        5.040109
 H         6.291591      -10.045917        7.094257
 O         4.009141       12.769420        4.436746
 H         4.833245       12.294768        4.734233
 H         3.104549       12.273652        4.705634
 O        16.230532        0.356193       21.319708
 H        15.755261        1.170657       21.011719
 H        17.143684        0.696843       21.480169
 O         6.342430       24.727243       11.807129
 H         7.086260       24.054152       11.837523
 H         8.182473       22.510530       15.376983
 O        -1.347146       10.506599       17.804537
 H        -1.945460        9.751509       17.585606
 H        -0.489830       10.278542       17.388792
 O        13.314880       -1.817034        6.881098
 H         4.655051       14.912789        8.196903
 H        13.338130       -1.008430        6.311392
 O         5.494756       19.875320       29.302248
 H         5.882338       20.226479       28.443665
 H         5.750272       18.931538       29.213247
 O        22.758131        2.617445       29.705997
 H        22.640903        3.532977       30.080399
 H        23.710943        2.329943       29.785219
 O        11.230781        4.241196       21.792252
 H        10.767095        3.561589       22.362110
 H        11.110178        3.920488       20.869034
 O         2.211478       10.653926       10.602828
 H         2.890557        9.944237       10.559653
 H         2.307052       11.246394       11.403034
 O         0.843138       10.889519       26.035261
 H         1.741791       10.594284       26.313318
 H         0.687877       11.742554       26.550772
 O         7.372291        8.756982       30.316536
 H         7.168582        7.882071       29.893408
 H         7.980129        8.661156       31.084087
 O        19.280502       17.396624       24.485313
 H        18.453346       17.296982       23.885962
 H        19.498783       16.420622       24.316830
 O         6.352530        5.742833        9.836246
 H         5.837520        6.181193       10.578694
 H         5.953982        4.874708        9.569397
 O        15.889379        4.916533       10.649086
 H        16.414412        4.102112       10.920542
 H        15.100065        4.661291       10.118322
 O         8.651626       12.776690       14.810703
 H         8.724010       13.194382       15.702790
 H        15.885055       10.535125       13.890945
 O        13.819358        6.158002       27.792448
 H        14.730661        5.954776       28.142679
 H        14.399678        1.584839       29.264641
 O        11.751498       17.643538       27.550270
 H        11.788948       17.284164       28.481840
 H        12.627092       18.099199       27.377066
 O        21.219339        6.189519       23.105507
 H        22.202129        6.169091       22.980402
 H        18.691368        4.040255       24.653362
 O        19.874821       18.252342        5.683484
 H        27.276222       22.915747       14.190825
 H        20.133825       17.662064        4.934435
 O         7.895623        5.736269       26.379751
 H         8.813820        5.988255       26.646147
 H         5.340084        6.424117       29.846643
 O        -3.722347        8.055641       23.646772
 H        -2.851722        8.264956       23.107246
 H        -4.322076        8.837258       23.520813
 O       -17.170303       -0.027971       30.090515
 H       -16.728336       -0.462849       29.264261
 H       -16.650518       -0.039739       30.923006
 O         2.127419       11.678711       22.369280
 H         2.938738       11.590855       22.906687
 H         2.066995       12.661126       22.198441
 O        14.605244       14.074502       24.456875
 H        13.789895       14.079231       25.009254
 H        14.176920       13.923351       23.595182
 O        -4.793837       -3.945676        8.715254
 H        -4.281203       -3.705288        7.863140
 H        -4.539125       -4.864823        8.983701
 O        25.786818       22.218161        6.646923
 H        26.661919       22.702635        6.911192
 H        26.019331       21.507381        6.022291
 O        24.125376       17.105850       13.471251
 H        24.529629       17.928366       13.109878
 H        24.252386       16.390877       12.800874
 O        10.121881       31.791513       12.382328
 H        10.933941       32.298801       12.104781
 H         9.492345       32.516106       12.678036
 O        12.237532        6.169953       30.181408
 H        13.038210        5.561473       30.203064
 H        12.341398        6.830743       30.906527
 O        15.679777       19.480898       18.524992
 H        15.061994       18.705004       18.600649
 H        -0.270619       21.740789        5.698001
 O        -0.185459       10.359999        9.359181
 H         0.750540       10.563272        9.704016
 H         0.102995        9.748005        8.628841
 O        -4.157032        7.450801       18.099955
 H        -4.922646        7.606891       18.735643
 H        -4.052775        6.493837       17.881567
 O        10.216619       22.549126       24.746840
 H         9.438751       21.966131       24.650194
 H        10.022404       23.339783       24.212507
 O         7.300201       24.669338       16.882296
 H         8.118832       24.210167       16.546764
 H         7.163154       24.287558       17.786177
 O        19.837078      -11.441451       20.887936
 H        19.850945      -12.384283       20.623217
 H        18.887846      -11.432446       21.127617
 O        14.731512       34.963589       23.833494
 H        17.500542       21.281584       11.790117
 H        14.806433       35.539742       24.662308
 O        15.985140       14.982439       11.701977
 H        15.428039       15.229685       10.903625
 H        16.851046       15.454699       11.617284
 O        18.712948       20.436623       11.132200
 H        19.506506       20.858177       10.755613
 H        18.452934       19.590933       10.638861
 O        -5.699172       23.216402       15.145866
 H        -6.141432       23.611437       14.365952
 H        -5.020509       22.248236       17.864126
 O         8.932311        4.762623       10.693191
 H         8.013169        5.097095       10.527376
 H         9.381179        5.407046       11.308346
 O        11.409629       27.712772       18.516998
 H         8.964366       25.572788       19.403971
 H        11.407714       28.625978       18.135740
 O         8.599054        4.249209       24.489685
 H         8.263947        4.928595       25.155161
 H         9.103784        4.729661       23.796780
 O        32.080685       32.495094       17.985254
 H        31.773964       33.367481       17.645729
 H        31.511051       32.441643       18.818649
 O        12.656645       13.273430       19.534565
 H        13.549101       13.026861       19.230118
 H        12.132431       12.458923       19.407059
 O        -0.221440       -2.369637       10.990203
 H         0.310301       -2.356078       11.814222
 H        -0.754228       -3.196682       11.136734
 O        15.704300       25.112577       15.617377
 H         6.044677        8.843472       12.018386
 H        15.020462       25.515707       15.052512
 O        13.203056        4.803989       25.580729
 H        12.914502        3.902410       25.836378
 H        11.893907        6.130117       25.611103
 O        -0.112061       33.630177       15.655038
 H        -0.099975       32.660393       15.757192
 H         0.274881       35.021389       14.786788
 O         2.847670       19.803570       30.169439
 H         3.701006       19.930531       29.679407
 H         2.496870       20.641539       30.521219
 O        24.352119        0.646879       19.853439
 H        24.536676        1.615601       21.223360
 H        24.921854       -0.155638       19.894758
 O        19.511011       32.824928       21.791597
 H        20.199121       32.264091       22.261946
 H        19.587715       32.649670       20.821550
 O        18.619190        8.667475        9.771876
 H        18.427851        8.316864        8.880927
 H        18.232649        7.974521       10.338778
 O         9.187576       13.945570        8.370910
 H         9.130586       14.264152        7.448955
 H        10.380148       14.794621       11.242539
 O        10.940103       13.636933       30.298803
 H        10.180060       13.178034       29.734795
 H        10.554377       13.279557       31.138918
 O        12.680829       13.275685        5.284939
 H        12.924088       12.746146        4.474531
 H         5.687001       19.011608       17.211748
 O        14.629049       15.172946       30.114536
 H        13.713988       15.099555       30.457382
 H        14.450059       15.440052       29.193886
 O         8.888865       10.837631        6.161522
 H        11.061715        2.736634       11.639607
 H         9.827538       10.998062        6.418370
 O        18.419172        9.893512       25.028536
 H        18.291882        9.167301       24.359903
 H        19.208746       10.395905       24.707706
 O        -2.850502       19.451380       31.348223
 H        -3.744373       19.834528       30.938641
 H        -2.166252       20.155327       31.218578
 O         6.837759       12.995548       17.745125
 H         6.080374       13.454235       18.158499
 H         6.389225       12.178014       17.445408
 O        18.233171        5.197374       16.086832
 H        17.929319        5.914434       16.697224
 H        17.428501        4.603517       16.111343
 O       -13.556208       23.553909       23.425779
 H       -13.542400       24.278858       22.740980
 H       -14.204645       23.896214       24.090889
 O        11.295518       16.392441       29.944201
 H        11.246056       15.405376       30.056009
 H        10.356629       16.743452       30.043720
 O         8.231890       17.848680        5.807635
 H         8.232427       17.781349        6.872711
 H         7.309887       18.208323        5.755868
 O        20.408125       28.817492       13.709711
 H        17.568960       22.163166       13.094738
 H        20.835852       27.907232       13.742211
 O         0.631799       21.413364       22.022722
 H         0.786775       22.284534       22.488831
 H         0.054034       21.565657       21.200335
 O         6.678560        9.622244       12.114820
 H        14.905073       18.658693       11.617293
 H        16.163260       25.759853       16.223677
