# Supplementary material for: Revealing the molecular interplay of coverage, wettability, and capacitive response at the Pt(111)-water solution interface under bias
Source: Commun Chem. 2025 Feb 24;8:58. doi: 10.1038/s42004-025-01446-w (PMC11850831; doi:10.1038/s42004-025-01446-w)
Supplement: Supplementary file 9 — Supplementary Data 6 [file 42004_2025_1446_MOESM9_ESM.txt]

1259
 Cell param a = 1.4568340245202959E+01  b = 2.5233000000000001E+01 c = 3.8086199999999998E+01
 Na       18.854069        2.451976        6.755676
 Na       12.204892       15.083107        9.669010
 Na       20.459158        9.159047       11.917403
 Na       16.151508       23.756344        4.899116
 Na       14.533494       10.830913       29.422848
 Na       11.693149       22.918617       28.096645
 Na       20.098295       15.480026        7.289059
 Na        9.348912       19.343117       22.181492
 Na        4.875241        6.927020       18.287437
 Na       20.679792       17.768270       16.255035
 Cl       -0.866756       10.109984        4.737133
 Cl        7.248449       32.216442       10.200629
 Cl       -4.491411        8.761296       14.275282
 Cl       15.163020       16.884460       17.019945
 Cl        6.583155       13.971189       31.062176
 Cl      -11.443991       35.114143       18.608568
 Cl        8.204320       18.338497       17.587378
 Cl       10.138539       12.283269       31.406597
 Cl        3.355280       -4.010767        4.663869
 Cl        4.324007       24.732771       18.904495
 Pt        0.000000        0.000000        0.000000
 Pt        0.000000       19.625700        0.000000
 Pt        4.856113        0.000000        0.000000
 Pt        4.856113       19.625700        0.000000
 Pt        9.712237        0.000000        0.000000
 Pt        9.712237       19.625700        0.000000
 Pt        2.428057        1.401840        0.000000
 Pt        2.428057       21.027599        0.000000
 Pt        7.284170        1.401840        0.000000
 Pt        7.284170       21.027599        0.000000
 Pt       12.140334        1.401840        0.000000
 Pt       12.140334       21.027599        0.000000
 Pt        0.000000        2.803690        0.000000
 Pt        0.000000       22.429501        0.000000
 Pt        4.856113        2.803690        0.000000
 Pt        4.856113       22.429501        0.000000
 Pt        9.712237        2.803690        0.000000
 Pt        9.712237       22.429501        0.000000
 Pt        2.428057        4.205530        0.000000
 Pt        2.428057       23.831200        0.000000
 Pt        7.284170        4.205530        0.000000
 Pt        7.284170       23.831200        0.000000
 Pt       12.140334        4.205530        0.000000
 Pt       12.140334       23.831200        0.000000
 Pt        0.000000        5.607380        0.000000
 Pt        4.856113        5.607380        0.000000
 Pt        9.712237        5.607380        0.000000
 Pt        2.428057        7.009220        0.000000
 Pt        7.284170        7.009220        0.000000
 Pt       12.140334        7.009220        0.000000
 Pt        0.000000        8.411070        0.000000
 Pt        4.856113        8.411070        0.000000
 Pt        9.712237        8.411070        0.000000
 Pt        2.428057        9.812900        0.000000
 Pt        7.284170        9.812900        0.000000
 Pt       12.140334        9.812900        0.000000
 Pt        0.000000       11.214900        0.000000
 Pt        4.856113       11.214900        0.000000
 Pt        9.712237       11.214900        0.000000
 Pt        2.428057       12.616700        0.000000
 Pt        7.284170       12.616700        0.000000
 Pt       12.140334       12.616700        0.000000
 Pt        0.000000       14.018400        0.000000
 Pt        4.856113       14.018400        0.000000
 Pt        9.712237       14.018400        0.000000
 Pt        2.428057       15.420200        0.000000
 Pt        7.284170       15.420200        0.000000
 Pt       12.140334       15.420200        0.000000
 Pt        0.000000       16.822100        0.000000
 Pt        4.856113       16.822100        0.000000
 Pt        9.712237       16.822100        0.000000
 Pt        2.428057       18.224001        0.000000
 Pt        7.284170       18.224001        0.000000
 Pt       12.140334       18.224001        0.000000
 Pt        1.557625       19.548355        2.232737
 Pt        6.431160       19.589876        2.271762
 Pt       11.226986       19.618212        2.424247
 Pt        4.046193        1.371018        2.367116
 Pt        3.908185       21.065281        2.369011
 H         5.455671       15.762770        3.319933
 Pt        8.909637        1.417324        2.272814
 Pt        8.823144       21.038664        2.400399
 H         8.812618       21.113651        3.960158
 Pt       13.686955        1.388567        2.317411
 Pt       13.752462       21.038017        2.282463
 H         5.665893       26.727791        3.201014
 Pt        1.554541        2.800596        2.316621
 Pt        1.582809       22.513214        2.232740
 Pt        6.484923        2.817872        2.266115
 Pt        6.456271       22.441730        2.235393
 Pt       11.343246        2.774637        2.239382
 Pt       11.279555       22.435005        2.308783
 Pt        3.952806        4.224170        2.216681
 H        -1.482028        2.768868        3.247079
 Pt        4.050962       23.866375        2.255322
 Pt        8.911346        4.214638        2.283705
 H         8.082629       11.321705        3.246499
 Pt        8.900823       23.804268        2.226340
 Pt       13.752022        4.204281        2.273772
 H        12.895972       -2.791042        3.167258
 Pt       13.696741       23.903015        2.239155
 Pt        1.558122        5.557110        2.276441
 Pt        1.566571        0.044888        2.249356
 H        -1.660848       -5.676568        3.186924
 Pt        6.479817        5.550552        2.328341
 Pt        6.511593       -0.082558        2.261184
 H        12.863745        5.488012        3.274979
 Pt       11.316916        5.607524        2.304411
 Pt       11.287193       -0.048490        2.286005
 H        12.613651       -1.768976        8.700959
 Pt        3.946198        6.996336        2.272619
 Pt        8.909973        6.961852        2.295339
 Pt       13.753488        7.018726        2.256807
 Pt        1.537127        8.388711        2.360390
 H         3.048908        2.466932        3.309200
 Pt        6.521557        8.396286        2.385140
 H         5.523733        7.268282        3.165772
 Pt       11.364331        8.374926        2.345396
 H        10.485527        7.072440        3.215631
 Pt        4.012528        9.874368        2.305067
 Pt        8.944427        9.814882        2.333349
 Pt       13.754324        9.830905        2.292148
 Pt        1.635193       11.267900        2.260777
 Pt        6.531377       11.233711        2.306457
 Pt       11.344382       11.236806        2.372749
 Pt        4.110368       12.693562        2.217372
 H         2.989460        8.743997        3.278325
 Pt        8.966615       12.665127        2.347885
 H         5.710402       12.622068        3.121073
 Pt       13.791327       12.690874        2.243299
 H        11.322471       16.897753        3.876053
 Pt        1.635673       14.006237        2.263921
 Pt        6.558415       14.149894        2.187692
 Pt       11.351056       13.998508        2.243961
 Pt        3.987852       15.491969        2.340249
 Pt        9.008805       15.439800        2.278314
 Pt       13.689979       15.389291        2.257588
 Pt        1.569494       16.752512        2.285804
 H         0.740996       21.039873        3.157057
 Pt        6.456660       16.840517        2.319835
 H        -1.248376       14.363579       21.141489
 Pt       11.273423       16.827549        2.321620
 H        10.574509        9.721863        3.291605
 Pt        4.006857       18.204269        2.228308
 Pt        8.832754       18.208097        2.305059
 Pt       13.726844       18.140963        2.334145
 Pt        1.625070       19.679417       33.636330
 Pt        6.521528       19.722265       33.458195
 Pt       11.295497       19.710123       33.457314
 Pt        4.062411        1.447814       33.452099
 Pt        4.050138       21.062809       33.533485
 H         9.731888       27.965796       32.612450
 Pt        8.860227        1.372036       33.564796
 Pt        8.947164       21.044907       33.509312
 H        12.308864       32.293266       32.656712
 Pt       13.815377        1.458182       33.487087
 Pt       13.794608       21.082848       33.515224
 H        17.076479       23.792191       32.595333
 Pt        1.685859        2.789504       33.517220
 Pt        1.641697       22.429424       33.568314
 Pt        6.434940        2.823345       33.513508
 Pt        6.447280       22.483833       33.512398
 Pt       11.328794        2.738977       33.477478
 Pt       11.382136       22.435350       33.443741
 Pt        4.128247        4.271850       33.303726
 H         7.334619       -1.375779       32.603558
 Pt        4.069489       23.918888       33.539444
 Pt        8.836361        4.193795       33.537189
 H         2.429663        4.280231       32.494091
 Pt        8.955277       23.789322       33.555969
 Pt       13.791178        4.191826       33.538334
 H        21.854315        9.810042       32.635838
 Pt       13.814770       23.806746       33.538342
 Pt        1.649890        5.592300       33.515850
 Pt        1.629102        0.042504       33.525928
 H         4.998106       -5.340733       32.550289
 Pt        6.470569        5.630414       33.401802
 Pt        6.469755        0.088019       33.529716
 H         9.201598       10.021054       29.285145
 Pt       11.325728        5.581464       33.494255
 Pt       11.331096        0.026534       33.556400
 H        12.162066       -1.321183       32.640610
 Pt        4.089821        6.974630       33.527069
 Pt        8.910937        6.973915       33.465847
 Pt       13.913205        6.990982       33.538021
 Pt        1.672548        8.414478       33.572926
 H         4.856314       11.279101       32.570091
 Pt        6.453490        8.365444       33.498726
 H         9.781875        8.342350       32.591545
 Pt       11.431600        8.479765       33.427086
 H        12.191033        4.203506       32.592819
 Pt        4.063088        9.767706       33.523895
 Pt        8.932484        9.810407       33.485046
 Pt       13.811092        9.795855       33.596424
 Pt        1.647769       11.262204       33.453026
 Pt        6.443542       11.245111       33.430984
 Pt       11.353323       11.239739       33.529671
 Pt        4.012600       12.669456       33.464321
 H        11.387227        9.582232       29.599348
 Pt        8.854447       12.655287       33.466400
 H         8.923275       15.690839       31.975479
 Pt       13.784566       12.649677       33.395161
 H        13.930329       12.394011       31.855154
 Pt        1.556790       14.127812       33.552765
 Pt        6.442984       14.108658       33.374466
 Pt       11.389406       14.124850       33.533691
 Pt        4.024169       15.445198       33.564301
 Pt        8.912268       15.463989       33.528694
 Pt       13.768976       15.506926       33.554703
 Pt        1.620427       16.870010       33.540302
 H         2.530009       18.226561       32.638035
 Pt        6.517586       16.923754       33.542511
 H         7.323984       20.477020       30.063265
 Pt       11.260532       16.881828       33.489922
 H        12.189687       18.115536       32.603821
 Pt        4.089799       18.275633       33.558598
 Pt        8.894838       18.326849       33.517818
 Pt       13.729111       18.258358       33.569565
 Pt        3.238057        0.000000       35.797001
 Pt        3.238057       19.625700       35.797001
 Pt        8.094180        0.000000       35.797001
 Pt        8.094180       19.625700       35.797001
 Pt       12.950294        0.000000       35.797001
 Pt       12.950294       19.625700       35.797001
 Pt        0.810001        1.401840       35.797001
 Pt        0.810001       21.027599       35.797001
 Pt        5.666113        1.401840       35.797001
 Pt        5.666113       21.027599       35.797001
 Pt       10.522247        1.401840       35.797001
 Pt       10.522247       21.027599       35.797001
 Pt        3.238057        2.803690       35.797001
 Pt        3.238057       22.429501       35.797001
 Pt        8.094180        2.803690       35.797001
 Pt        8.094180       22.429501       35.797001
 Pt       12.950294        2.803690       35.797001
 Pt       12.950294       22.429501       35.797001
 Pt        0.810001        4.205530       35.797001
 Pt        0.810001       23.831200       35.797001
 Pt        5.666113        4.205530       35.797001
 Pt        5.666113       23.831200       35.797001
 Pt       10.522247        4.205530       35.797001
 Pt       10.522247       23.831200       35.797001
 Pt        3.238057        5.607380       35.797001
 Pt        8.094180        5.607380       35.797001
 Pt       12.950294        5.607380       35.797001
 Pt        0.810001        7.009220       35.797001
 Pt        5.666113        7.009220       35.797001
 Pt       10.522247        7.009220       35.797001
 Pt        3.238057        8.411070       35.797001
 Pt        8.094180        8.411070       35.797001
 Pt       12.950294        8.411070       35.797001
 Pt        0.810001        9.812900       35.797001
 Pt        5.666113        9.812900       35.797001
 Pt       10.522247        9.812900       35.797001
 Pt        3.238057       11.214900       35.797001
 Pt        8.094180       11.214900       35.797001
 Pt       12.950294       11.214900       35.797001
 Pt        0.810001       12.616700       35.797001
 Pt        5.666113       12.616700       35.797001
 Pt       10.522247       12.616700       35.797001
 Pt        3.238057       14.018400       35.797001
 Pt        8.094180       14.018400       35.797001
 Pt       12.950294       14.018400       35.797001
 Pt        0.810001       15.420200       35.797001
 Pt        5.666113       15.420200       35.797001
 Pt       10.522247       15.420200       35.797001
 Pt        3.238057       16.822100       35.797001
 Pt        8.094180       16.822100       35.797001
 Pt       12.950294       16.822100       35.797001
 Pt        0.810001       18.224001       35.797001
 Pt        5.666113       18.224001       35.797001
 Pt       10.522247       18.224001       35.797001
 O         8.090680       16.055868       10.121151
 H         8.122048       17.042574       10.063997
 H         8.825607       15.574560       10.557496
 O         3.366597        4.387609       21.819893
 H         3.142410        5.044504       22.527149
 H         2.137521        1.671745       22.265728
 O        -9.198777       33.235859       20.426905
 H        -8.374730       32.799263       20.744740
 H        -2.393356       31.740108       21.568893
 O        19.277924        6.320954       14.327100
 H        20.016562        5.713102       14.129027
 H        23.766127       10.242350       10.806498
 O         8.357674       20.017317       30.296005
 H         8.502526       19.965637       31.287649
 H         8.020708       20.805241       24.289639
 O         6.987144        3.832786       22.748461
 H         7.134077        2.969847       22.254889
 H         7.339191        3.787424       23.695211
 O        10.770627       -3.289554       10.734456
 H        10.058352       -3.855669       10.376601
 H        10.348164       -2.353212       10.869424
 O        15.077553       35.369205       10.560748
 H        14.134305       35.257431       10.692837
 H        15.572145       35.120243       11.373203
 O        -1.841708        7.045506        5.187489
 H        -2.019822        8.020778        5.099830
 H        -1.840668        6.966407        6.193571
 O        16.005831       22.122942       19.999979
 H        15.722882       21.184383       20.064114
 H        15.235291       22.685848       19.755882
 O        10.743073       21.196884       21.533337
 H        10.115413       21.830664       21.118267
 H        11.330891       21.678366       22.196814
 O        27.150736       16.545717       24.072508
 H        27.112366       15.657890       24.602009
 H        18.291473       23.447458       22.516420
 O        -6.886739        0.946238       25.902857
 H        -6.409387        1.755515       26.245789
 H        -7.685096        0.790222       24.251854
 O        25.465090       27.991978       20.764847
 H        24.645924       28.604242       20.860628
 H        25.244888       27.527500       19.934660
 O        -2.205959        8.743827       17.264486
 H        -2.730036        8.000354       16.924555
 H        -1.264959       12.763397       13.732620
 O        14.194048       15.511685        5.254578
 H        16.213718       16.146231       13.408270
 H        14.781903       16.313528        5.178044
 O         5.534051       13.259808       16.530420
 H         5.419146       12.801464       17.384308
 H        16.089237        0.179935       10.030896
 O        -3.923606      -12.875450       24.855820
 H       -11.030329       -5.382135       22.080225
 H        -3.675756      -13.205937       23.977358
 O        20.538321       47.298584       19.395794
 H        20.113539       46.874050       18.638145
 H        23.070099       26.639624       17.988129
 O        12.681987       -2.766148        8.830689
 H        20.997965       -4.215046       11.061003
 H        11.968649       -2.950508        9.572113
 O        -1.978758       12.604134       13.082421
 H        -2.881773       12.435059       13.514284
 H         5.092589        7.213605       14.068120
 O         9.775506       14.335697       11.494971
 H         9.511491       13.376052       11.560322
 H         0.322731       12.859768        4.450218
 O        17.419474       -8.581859       14.544183
 H        18.044582       -8.088068       13.977689
 H        17.075951       -7.990782       15.261353
 O        13.771979       18.855455        8.243130
 H        13.647408       19.349730        7.401546
 H        13.008594       19.131374        8.776423
 O        19.783154       17.828276       25.158520
 H        19.775457       18.585888       24.534878
 H        20.713020       17.690413       25.494211
 O         5.416583       25.242653       28.409765
 H         5.188315       25.521494       29.326244
 H         6.123650       24.541084       28.470444
 O        17.660574        4.378449        5.555648
 H        17.257887        4.495560        4.668666
 H        17.552965        5.191977        6.144823
 O        21.818386        4.121729       13.301333
 H        22.491253        3.772607       13.954149
 H        22.345074        4.352711       12.494457
 O        23.509478        3.736147        5.603271
 H        22.538582        3.724400        5.509718
 H        23.909698        3.390671        4.790764
 O         7.426524       11.542896       20.757759
 H         8.121244       11.958555       21.342257
 H        11.260477        6.131011        9.413692
 O        13.428712        2.416207       27.804937
 H        12.889882        2.848682       28.488605
 H        14.309403        2.393237       28.270163
 O         4.084071       13.978656        8.723595
 H         4.546636       14.489494        9.451715
 H         3.212540       14.484702        8.677063
 O        20.769075        6.462438       22.994761
 H        20.790352        9.074849       17.961248
 H        21.711346        6.815582       23.021873
 O        16.077469        9.645960       12.848405
 H        16.992067        0.698081       18.384090
 H        15.451509        9.209099       13.440601
 O        40.468323       19.787663       12.522736
 H        30.165478       14.855379       17.508404
 H        40.308224       20.411863       11.786949
 O        13.599577       14.810079       30.198965
 H        12.635133       14.974956       29.885328
 H        13.412528       14.434442       31.130625
 O         8.189206       22.186138       25.345058
 H         9.097767       22.426704       25.688416
 H         7.528287       22.659203       25.894461
 O        15.330379       12.532950       10.478961
 H        14.536132       13.139142       10.673500
 H        15.174740       11.360595       10.567142
 O        -1.475516       19.165333       15.513628
 H        16.728371        6.390949       17.374821
 H        -2.435048       19.080414       15.648154
 O        18.861864        0.817846       30.724691
 H        19.341215        0.160849       31.264856
 H        17.863640        0.834661       30.883678
 O         5.950100        5.374773        4.600490
 H         5.174924        4.773068        4.707125
 H         6.627207        4.895906        5.146634
 O        13.999195       25.219814       25.069513
 H        13.262314       25.419588       24.409487
 H        14.620494       25.979004       24.976040
 O         9.101828        4.442132       30.207344
 H         9.697565        5.182745       29.982031
 H        13.171235        9.171612       30.609148
 O        23.692139       15.038830        4.691905
 H        24.631126       14.859223        4.990133
 H         9.597065        9.770276        8.317212
 O        12.614137       10.686905       11.446855
 H        11.755331       10.272123       11.680325
 H        12.759047       11.474241       12.044082
 O        16.860857       15.415845       28.453972
 H        17.292574       16.052197       29.077385
 H        15.944164       15.815551       28.291384
 O        16.139193        1.108226       30.367756
 H        15.191563        1.212855       30.622330
 H        16.271299        1.483100       29.444586
 O        26.778479       45.357552       18.743900
 H        26.776091       44.395138       18.823227
 H        26.685507       45.556553       19.681101
 O        10.666452        9.126114       28.975992
 H        -0.652078       -1.802677       29.439028
 H         3.531427        8.686304       30.678890
 O         8.380745       10.609449       29.242300
 H         8.463056       11.322285       29.900938
 H         8.920942        4.492083       31.180977
 O        -0.492330       11.678947       24.884485
 H         0.362878       11.615169       25.369284
 H        -0.495605       12.627575       24.635780
 O        13.622226      -10.343704       14.813111
 H        28.769840        3.487319       19.138998
 H        13.894686       -9.451088       15.089489
 O        16.733259        9.427523       28.119999
 H        17.407959        9.438137       28.822851
 H         5.774506       11.668013       28.124559
 O       -13.844088       16.157782       21.260195
 H       -13.649194       16.545614       20.381865
 H        -4.867395       14.636417       12.446309
 O        11.000798       11.841726        5.526449
 H        11.653261       11.133651        5.805928
 H        11.030482       11.677423        4.548655
 O        29.052927       24.408871       19.482775
 H        28.104601       24.578049       19.605835
 H        29.371283       24.900833       20.285694
 O        17.007008       13.435021       30.422438
 H        16.721758       14.050166       29.684259
 H        16.704346       13.945345       31.215702
 O        15.711848       -0.083772        9.142991
 H        14.743583       -0.236975        9.122399
 H         7.077607        9.665159       29.747124
 O       -10.704955        9.592697       30.447151
 H        -8.129727        5.604523       28.572870
 H        -9.747572        9.326908       30.289434
 O         7.825469       -4.970923       20.403015
 H        -1.045008       -6.805444       15.987934
 H         9.957479      -12.156412       24.719934
 O         1.112689        0.024840       22.179316
 H         5.796772       -5.467641       26.678041
 H         0.409854        0.192511       22.845663
 O        -0.683842       27.961563       22.232500
 H         4.444034       26.050318       21.291527
 H        -0.190500       28.445780       22.903862
 O        12.723663       14.355568       25.540442
 H        12.690156       14.669602       26.462296
 H        12.009031       13.689279       25.403547
 O        15.240847       21.659891        7.707177
 H        14.455950       22.003544        8.238165
 H        12.679622       14.949432       15.029679
 O        17.174635        0.858047       11.036162
 H        17.934231        0.420425       11.507259
 H        16.828238        1.453058       11.755976
 O        16.151644        1.644380       15.009775
 H        16.473547        1.803993       14.062413
 H        16.726206        2.200207       15.539670
 O        12.428224       32.744564       24.606859
 H         7.111335       20.950220       20.292961
 H        12.805890       32.720730       25.521627
 O         8.348503       23.161329        8.071960
 H         2.203052        8.959254       12.666223
 H       -11.594757       22.868853       10.654604
 O        11.406295       14.430224        5.822422
 H        12.130593       14.844720        5.337772
 H        11.403115       13.400007        5.730081
 O        12.370700        0.546622       12.262679
 H        12.722871       -0.004282       12.993801
 H        11.541938        0.014552       12.210678
 O        32.062176       -3.069068       17.767607
 H        32.844818       -4.234598       17.086597
 H        32.474285       -2.149489       17.734295
 O        20.042053       23.221069       30.458860
 H        20.107485       23.132309       31.466566
 H        19.154221       23.636047       30.347902
 O         4.324430       20.717827        8.064095
 H         4.260110       21.518606        8.590448
 H         4.126787       21.005404        7.132939
 O         2.808864       23.624842        7.588196
 H         3.256001       24.074881        6.823085
 H         8.779450       15.890109        5.048360
 O         9.504286       20.348997        8.641720
 H         9.670715       19.798418        7.844428
 H         9.065583       21.190979        8.302319
 O        20.016245        2.638787       27.356054
 H        16.823864        3.394105       28.280787
 H        15.840794        6.687905       22.582367
 O        24.311049        0.422137       30.649950
 H        24.681105        0.073736       31.501280
 H        19.159578        2.322561       27.060352
 O        12.960673       31.969543       21.083946
 H         5.561924       29.610687       17.415958
 H        12.237688       31.816673       24.407169
 O        17.425453       17.801062        7.747394
 H        17.139227       18.510344        8.388566
 H        16.853508       17.872028        6.903149
 O        16.341656       19.502817        9.565331
 H         6.609558        8.627117        7.766868
 H        16.497839       20.346210        9.058130
 O        15.567786       16.055374       12.624209
 H        16.238134       16.422262       12.012194
 H        31.404263        9.080178        8.452137
 O         1.570353        1.084919       18.179062
 H        -3.309794        5.176624       12.866765
 H         0.995244        0.591676       17.562853
 O        -5.591156       28.038055       27.817202
 H        -5.259711       27.878479       28.709072
 H        -4.786003       28.455597       27.411545
 O         3.347280       17.135452       20.878029
 H         2.648013       17.805883       20.961418
 H         3.918862       17.600206       20.258467
 O        10.122821        9.491247        9.102004
 H        19.512722       27.476736       15.584825
 H        10.136460        8.496857        9.043625
 O         9.606778       24.072775       10.882011
 H         8.867104       24.335817       11.522393
 H         9.854224       24.867712       10.397626
 O        28.358530       -1.670815        5.662041
 H        28.564095       -0.837716        6.106992
 H        27.882481       -2.377693        6.097626
 O        36.507938       37.020088       15.330474
 H        37.279732       36.513359       15.674138
 H        36.602417       37.001087       14.310319
 O        38.019535        4.492628       11.143938
 H        38.891781        4.613443       11.629683
 H        37.437660        5.250755       10.936934
 O       -15.099485       20.053595        5.990633
 H       -15.934704       20.546280        5.648247
 H       -14.381320       20.693756        6.215382
 O        24.508659       10.372437       17.104929
 H        24.509695        9.681947       16.419874
 H        23.703018       10.096383       17.656630
 O        20.539190       12.139642       24.686028
 H        26.825823       16.203703       23.222696
 H        20.701397       11.964016       25.611685
 O         7.097910        5.619069       27.786169
 H         7.798553        5.062308       28.147276
 H         2.094051        6.642175       28.975159
 O         4.644901       24.518129       25.610525
 H         5.115365       25.125620       24.950371
 H         5.277568       24.528526       26.376383
 O        20.627176       25.928188       23.695883
 H        20.854128       25.032879       23.283072
 H        22.566847       23.526960       27.971827
 O        -1.412998       20.088003       30.475191
 H        -1.507876       19.137716       30.692192
 H        -1.395132       20.615036       31.300392
 O        17.469484       24.667683       27.527042
 H        18.394135       24.682775       27.868713
 H        17.601551       24.617672       26.564129
 O        12.107168        6.681963       14.390674
 H        12.670351        7.413677       14.758431
 H        11.251273        7.092734       14.118690
 O        26.729280        3.134135        5.620482
 H        26.437422        9.961861        8.709496
 H        27.311724       17.443365       11.693877
 O        18.502947       15.686275       31.085011
 H        18.723417       10.464746       22.290869
 H        18.870665       14.765499       30.958462
 O        14.137185       16.149103        8.086324
 H        13.886828       17.092075        7.816425
 H        14.256005       15.619827        7.242228
 O        16.224663       11.122416       31.148035
 H        17.077478       10.632229       31.042051
 H        16.510208       12.092842       30.842312
 O         1.845269       22.839584       12.248753
 H         1.072597       22.196466       12.247015
 H         1.396016       23.710377       12.354896
 O        24.354452       -1.066335       28.315590
 H        24.188478       -0.332379       28.961119
 H        24.829798       -0.563282       27.595629
 O        20.176184       40.400600       21.579102
 H        20.098972       40.397167       20.600677
 H        19.241749       40.345764       21.818399
 O        -7.266809        0.007186       18.191280
 H        -6.711841       -0.783931       18.104036
 H        -8.118124       -0.212585       18.660028
 O         8.809315       35.726803        6.835818
 H         8.481486       34.998806        6.260394
 H         9.270879       36.329823        6.225025
 O         2.439500       12.262812       12.562933
 H         2.341046       11.409715       13.011683
 H         1.412572       12.757322       11.253189
 O         5.045032       26.792423       21.080515
 H         5.294282       27.087839       21.976742
 H        14.675255       17.809038       31.209560
 O         6.512699        8.837215       29.786449
 H         6.658773        8.358510       30.622961
 H        18.522478       30.920259       25.501947
 O         5.224049      -14.414604       10.238296
 H         6.029134       -1.860844        4.110563
 H         4.401007      -14.383635        9.659827
 O        28.696890       12.925096       28.510628
 H        28.518795       13.593843       29.215288
 H        29.186796       13.498657       27.888681
 O        13.846925        7.316772       27.144863
 H        20.388895        6.678329       24.346109
 H        14.024276        8.309669       27.314877
 O        16.220030       23.301367       29.432730
 H        15.849822       24.021088       30.018974
 H        16.692392       23.766718       28.668732
 O        12.415093        0.537781       23.014479
 H        11.505337        0.948231       23.167273
 H        12.852663        1.280383       22.548031
 O         3.253222       22.308041       23.742193
 H         4.825247       20.956127       26.867922
 H         3.637091       22.843464       24.484810
 O         3.693800       15.286644       18.409828
 H         2.982253       15.842497       18.753403
 H         3.476692       15.311250       17.463882
 O         5.574896        8.911036       17.195297
 H         4.718363        9.260180       17.528753
 H        -1.662265        4.981919       20.193060
 O        28.309675       28.510374       12.854582
 H        27.522648       27.934963       12.928696
 H        28.067797       29.488586       12.996025
 O         8.061843       25.978464       15.072764
 H        15.964262       18.279835        4.571275
 H         8.715831       25.670961       15.716635
 O        16.170050       -7.217776       25.744110
 H        16.902130       -7.884720       25.732586
 H        15.804834       -7.170778       24.811201
 O        -0.029896       34.811031       22.729233
 H        -0.557032       35.230728       23.468918
 H         2.261200       33.052147       18.279560
 O        11.791371        8.927239       20.089449
 H        12.486431        8.263989       20.303766
 H        11.550778        8.740608       19.142717
 O         9.102001        3.691451       15.257312
 H         9.059873        2.754480       15.484194
 H         8.864599        4.142641       16.125031
 O        10.465007       18.456600       15.831373
 H         7.999110       11.272112        8.099138
 H        10.067594       19.275379       15.500302
 O        14.165604       10.161961       19.530872
 H        13.179022        9.994179       19.588224
 H        14.538309        9.286530       19.337242
 O        -6.694043       25.852436        5.260342
 H        -6.607492       25.940483        4.249143
 H         2.262093       10.759389        6.046786
 O         3.747310       16.744999       11.103841
 H         4.601687       16.218943       11.179966
 H         3.246686       16.303259       10.377016
 O         0.280123       12.198881       14.401222
 H         0.336538       11.383936       14.972649
 H         0.342090       12.939524       15.057336
 O         8.840338       22.400410       14.502660
 H         8.337915       23.056900       13.887526
 H         8.180648       22.207577       15.234026
 O        23.104231       14.292950       28.181473
 H        23.947729       14.308864       28.696865
 H        19.558140       12.172567       24.560743
 O        27.216768       -0.034953        8.208847
 H        26.970734       -0.175501        7.256995
 H        26.858637        0.811384        8.566995
 O        15.451221       25.814919        5.417579
 H        15.796763       26.410759        6.123943
 H        15.367295       26.323067        4.594122
 O         5.190404       17.901991       30.359762
 H         4.283350       18.293194       30.105104
 H         2.804326       27.216837       24.481495
 O        -4.857807       -1.517365        5.596139
 H        -5.055602       -1.949517        6.457748
 H        -5.112918       -2.198391        4.909502
 O        13.650364       24.235289       16.712931
 H        15.355207       19.330975        9.411249
 H         1.242154       20.097773       11.525850
 O        -8.520086        9.402024        7.990595
 H        -6.649531       19.583792        9.867996
 H        -4.684210       14.106970       14.882192
 O        -0.086585       -8.979611       27.657597
 H        -0.495237       -8.299928       28.211239
 H         0.145949       -8.367928       26.908546
 O        19.629587       10.098668       22.249414
 H        20.219166       10.848879       22.020845
 H        20.059797       18.416832       31.117693
 O        18.870607        8.072306        5.512644
 H         1.484863       -3.392174       16.718355
 H         8.863652      -11.309166       18.897766
 O        10.410898       15.654887       21.794044
 H        11.241496       15.183168       21.552895
 H         9.797373       14.865420       21.844637
 O        -5.350263        5.881710       25.715950
 H        -5.285506        6.830809       25.357206
 H        -6.093717        6.065269       26.344585
 O        13.294677       -1.520872       30.140615
 H        17.117966       -3.184965       18.687346
 H        13.606126       -1.958682       30.991156
 O        14.672802       29.188421       30.373718
 H         6.251619       40.050770       16.351818
 H        14.387055       29.117214       31.326128
 O        25.927053        0.977641       16.986765
 H        12.074294       12.272460       10.438944
 H        26.892488        1.290127       16.923487
 O        10.315702       11.772746       13.885157
 H        10.344473       10.787090       14.083026
 H         9.413513       12.085915       14.057581
 O        -4.770003       31.444910        5.914707
 H        -5.254551       30.550570        5.779205
 H        -3.930274       31.503946        5.376441
 O         4.802575       12.737329       19.156754
 H         4.048840       12.138359       19.417179
 H         4.339333       13.630351       19.120455
 O        15.686316       20.883095       27.729914
 H        15.693035       21.403662       28.592594
 H        16.146309       20.055756       27.982477
 O        12.810171       -0.439463       27.621756
 H        13.344166       -0.426293       26.785158
 H        12.907441        0.491005       27.899967
 O        11.341743       -8.705573       14.249068
 H        11.635191       -8.401521       13.333908
 H        10.983439       -7.890445       14.761065
 O         8.582982        2.844127        8.909301
 H         8.680045        2.989561        9.905451
 H         9.261672        3.461714        8.584805
 O        15.644606       30.838732       16.487505
 H        16.063818       30.678280       15.620100
 H        14.994968       30.157644       16.808218
 O        20.701006       -1.656109        5.070950
 H        21.468765       -1.051151        5.129379
 H        20.213478       -6.595159        4.659892
 O        18.349495       25.157202        5.595482
 H        19.239454       24.747458        5.414345
 H        18.088749       25.359642        4.658384
 O        26.237944       30.277037       22.985577
 H        25.298611       30.450054       23.146519
 H        26.410110       29.472488       23.520403
 O        37.109753        1.686185       21.091160
 H        37.324463        1.857600       20.123758
 H        36.335693        1.129944       21.018675
 O        28.551180       35.063976       27.336470
 H        27.661577       35.322109       26.948957
 H        29.243736       35.443363       26.743486
 O         6.749997        4.054018       25.291292
 H         6.267113        3.322231       25.711679
 H         7.043213        4.567347       26.086376
 O         7.189727       15.795520       25.645681
 H         7.827976       15.992828       26.379622
 H         6.520632       15.164216       25.978413
 O        16.304617       27.823393       28.116442
 H        16.689066       27.248293       27.428701
 H        10.631465       33.525520       24.756468
 O        13.844289        5.951090       12.023914
 H        14.177997        6.786598       12.430352
 H        13.289690        6.274089       11.278734
 O         5.446460        4.285926        9.181064
 H        14.311109        4.915286        9.737287
 H         4.941926        4.876757        8.588405
 O        12.952440      -11.486071       18.294891
 H        13.922775      -11.486658       17.999561
 H        12.482988      -11.264316       17.451361
 O         1.309656       34.270618        6.740181
 H         0.358203       34.397842        6.902656
 H         1.415383       33.380417        6.350813
 O         9.039100       29.642248       20.531446
 H         9.384060       30.543234       20.854786
 H         8.217108       29.432220       21.035910
 O        14.752825        4.104672        6.666546
 H        13.906404        3.742740        6.336702
 H        15.075331        4.874575        6.135466
 O        29.978811        6.465699        5.206219
 H        29.098572        6.801387        4.870606
 H        30.598825        6.929136        4.599316
 O        10.523067       21.497984       30.229057
 H        11.384902       21.060627       30.421829
 H         8.258110       13.352806       28.318544
 O        16.270092       -5.875299       18.829525
 H        17.762480       -3.771824       24.295189
 H        15.737029       -6.493817       18.282131
 O         4.001278       11.645723       27.968895
 H         3.342349       12.132551       28.534826
 H         4.237816       12.394168       27.385397
 O        14.751358       -7.885657       30.347012
 H        14.413622       -8.785660       30.575306
 H         9.015747       -4.500662       30.078775
 O        -1.781397       28.914251       25.376040
 H        -0.848771       29.272398       25.280222
 H        -1.636076       28.407145       26.219381
 O         2.110445        2.187399        7.385014
 H         1.369292        2.840504        7.145611
 H         1.779505        1.565273        8.044485
 O        16.112007       27.984026       12.398920
 H        15.135651       28.215696       12.528296
 H        16.586084       28.780909       12.653068
 O        28.304510        1.797767       15.632803
 H        28.027975        2.752354       15.842864
 H        29.289827        1.898150       15.474853
 O        17.804329       15.884598       24.759304
 H        15.735163        8.404649       23.732962
 H        17.663427       15.793248       23.802059
 O        17.901487       30.221865       25.761086
 H         5.853126        1.823044       27.725246
 H        13.740834       28.549887       21.456299
 O         6.209596       20.866898       29.786488
 H         5.954626       21.834040       29.991486
 H         2.312694       19.569841       30.154051
 O         2.741289       11.360495        5.498013
 H         2.442294       24.430828        8.058269
 H         2.604591       11.221560        4.533379
 O         2.424609        6.789502       30.550180
 H         3.196102        6.231404       30.358799
 H         2.495246        6.845030       31.571669
 O        25.185802       15.759463        7.958943
 H        24.227003       15.562486        7.861924
 H        25.498878       15.287105        7.120619
 O        15.166686       20.351517       12.232603
 H        14.838758       14.765692        5.071662
 H        14.373751       19.725266       12.203596
 O        10.869905       -1.267563       15.687872
 H        11.443626       -1.947292       16.148512
 H        10.235424       -1.926831       15.268683
 O         4.695163       19.047291       19.506790
 H         4.805270       19.314632       20.459579
 H         5.619971       18.919054       19.211254
 O        17.575476        8.815948        9.031453
 H         6.607818       13.025380        5.449591
 H        18.394800        9.011298        8.510562
 O         0.021487        8.128132       14.662053
 H         0.009710        8.900204       15.347167
 H         0.807275        7.661742       15.015309
 O         6.535953       11.370966       27.568298
 H         7.372421        9.219478       22.842764
 H        -0.681108        8.940688       22.370922
 O         9.296443      -10.471266       18.638052
 H        19.149446        7.466072        4.782645
 H         8.620472       -9.839678       19.006361
 O         6.750832       13.977698        5.512300
 H         7.439713       14.161304        4.826270
 H        -2.842495        9.436726       16.980288
 O        10.939252       -2.382142       25.734423
 H        11.647324       -2.520589       25.050158
 H         8.158499        0.253952       26.413193
 O         7.808575       19.967434       23.789009
 H         7.488811       17.433310       20.065269
 H         8.099532       19.345556       24.461655
 O        12.073657       12.799915        9.580204
 H         6.358858        5.503758       22.982891
 H        11.502533        2.412047        5.737329
 O         8.534681       19.777950       13.563077
 H         8.477366       20.694878       13.886024
 H         9.373892       19.656616       13.115183
 O        37.446064       13.577403       24.370214
 H        36.625263       12.998337       24.242899
 H        37.190014       14.404364       24.902948
 O        15.028849       17.919849       23.309702
 H        14.389332       17.293482       23.715477
 H        15.472733       17.326210       22.651028
 O        33.395580       20.281210       16.632288
 H        32.880123       20.075792       15.800142
 H        31.859280       33.680771       20.748619
 O         2.994582        5.684121       11.173844
 H         2.204993        5.547781       10.578899
 H         3.498542        4.859170       11.008414
 O         7.617435       34.663067       18.805685
 H         7.356951       35.298641       19.478125
 H         3.650543       32.670879       11.829447
 O        26.225365       24.894732       19.966776
 H        25.689575       24.934303       19.150093
 H        30.347250        4.488332       19.439579
 O         6.737621       21.071886       15.883413
 H        24.625139       37.961220       22.277924
 H         7.235595       20.463060       16.489145
 O         4.772480      -10.461812       26.631248
 H         4.272917      -10.356392       25.797569
 H         4.144794      -10.090377       27.294493
 O        12.891711       20.846704       28.062607
 H        12.900903       20.425163       28.952890
 H        13.802879       20.691629       27.729986
 O         5.661750       -6.439003       22.166178
 H         6.574352       -6.575707       22.527521
 H         5.152758       -7.231363       22.319126
 O       -11.131158       13.938743       14.625420
 H       -10.452055       13.612482       15.240090
 H       -11.383143       14.800593       15.019573
 O         5.467988       11.383671        5.683065
 H         5.677993       10.853524        4.866441
 H         4.505155       11.485298        5.595622
 O        14.730460       24.587307       13.977331
 H        11.739983       37.308704        9.003989
 H        11.481054       50.839760       20.570997
 O         8.764985        4.958805       17.745909
 H         8.854352        4.103656       18.252205
 H         7.791337        5.132507       17.686573
 O        29.693657        4.775684        9.211590
 H        29.342205        4.538531        8.277795
 H        26.444920        3.925150        5.110708
 O        12.964329        4.081095       19.770582
 H        12.074696        3.595767       20.046461
 H        16.274946       -4.858943       15.173784
 O         5.906189        9.363100       26.048780
 H         4.453684        2.988925       29.679146
 H         5.642278        7.983331       25.753660
 O       -15.474093       39.595909       11.348601
 H       -14.826000       40.292282       11.718610
 H        -5.138656       35.178642       12.366176
 O         5.709511       20.620491       27.160198
 H        12.287911       19.848028       12.716435
 H         5.718097       20.604986       28.944727
 O        19.647692       19.309158       11.543049
 H        19.131231       18.586405       11.032469
 H        19.561378       18.942242       12.470524
 O         2.576251        7.728463       21.421650
 H         3.476750        7.279648       21.312164
 H        -4.868039        8.873867       25.979685
 O        24.702898      -23.439505       23.389942
 H        24.973490      -22.592834       22.964390
 H        23.934294      -23.696108       22.830753
 O        16.200901       30.371115       20.107862
 H        16.610125       31.127171       19.650068
 H         5.080785       34.013859       20.980967
 O         5.321638        5.795986       29.905186
 H        16.246325        8.583949       28.227833
 H         6.021157        5.825469       30.592485
 O        10.410014       18.127520       20.155012
 H         1.469666       24.349054       22.317360
 H         9.916111       17.941877       19.339399
 O        19.413450        1.472929        9.411675
 H        18.539732        1.452103        9.931441
 H        19.795687        2.400505        9.380895
 O        11.532973        0.225667        5.615057
 H        11.990273        0.096048        4.734879
 H        10.846919       -0.475377        5.436331
 O         9.983714       17.652920       30.156689
 H         9.923690       17.877607       31.121202
 H         9.005879       17.548109       29.951002
 O        12.393728       22.806183       23.178827
 H        12.616996       23.730783       22.965324
 H        13.249837       22.435551       23.512844
 O        -4.579895        6.856036        8.646101
 H        -5.472939        6.654133        9.078175
 H        -4.795595        6.767476        7.677027
 O         6.686365       23.760242       22.222054
 H         6.830415       22.822163       22.395666
 H         5.463728       48.062855       19.761650
 O        10.583359       25.703051       25.824730
 H        11.359635       26.271242       25.906202
 H         9.979177       26.214474       25.232702
 O        17.550716       20.607430       25.623362
 H        17.199234       19.683033       25.770805
 H        17.076801       21.249426       26.180584
 O        10.775095       -7.022998        6.633236
 H         9.914134       -7.298090        6.208091
 H        10.842194       -7.762203        7.310488
 O         3.786930       22.889565       10.092240
 H         3.457072       23.159397        9.185678
 H         1.336310       22.369162        7.688032
 O         0.993349      -11.370323       17.471104
 H         3.598703        4.140499       25.300949
 H         1.740206      -11.718266       18.012707
 O         2.434800        6.842567       18.197536
 H        10.544284       17.212355       20.545570
 H         6.274767       12.716538       16.079470
 O         9.672737        8.400017       25.078806
 H        28.314022        6.570693       21.728649
 H        12.396452       12.031436       22.518715
 O        16.602028      -15.115796       25.640814
 H        16.860376      -15.814217       25.006124
 H        16.912302      -15.390391       26.587626
 O        20.992632        2.714997        6.359598
 H        21.420935        1.944215        5.897079
 H        21.552147        2.690773        7.193682
 O        15.292098       13.146137        5.309546
 H        16.171816       12.675945        5.213625
 H         9.912025       18.239185       16.607424
 O        -2.020204        9.952255       30.479465
 H        -2.493164        9.911500       31.352470
 H         3.459413       23.976170       21.067995
 O         9.504873      -10.548007       14.178854
 H        10.129304       -9.730507       14.280908
 H        20.756805       -5.908987       14.110994
 O        22.230898       41.775120       12.939574
 H        23.113396       41.466011       13.259924
 H        21.778006       41.068989       12.428081
 O         0.864108       -3.851216       16.050655
 H        11.410683       -4.387059        4.532126
 H         0.736306       -3.025488       15.522141
 O        16.892530       -5.508951       14.734936
 H        16.932898       -5.177092       13.817272
 H        19.994892        5.375978       16.197630
 O        17.951721       12.198961       24.546343
 H        17.320730       12.931855       24.691721
 H        17.558805       11.421805       25.062300
 O         2.540649       11.009047       21.568558
 H         1.748737       10.850849       22.106831
 H         1.041690        4.261395       30.383530
 O         8.113160       33.818375       22.773750
 H         8.803093       34.014603       23.441122
 H         5.667172       35.066620       25.212215
 O         0.195324        8.494655       30.364168
 H         0.477432        8.439623       31.308662
 H        -0.045870        7.544864       30.158415
 O        -1.976017       29.828072       16.406511
 H        -2.415839       29.732515       17.277691
 H        -2.544863       30.461201       15.926121
 O         7.358840       18.766853        9.948788
 H         5.809703       20.990120       16.180573
 H         6.640666       18.873014       10.614759
 O        19.730001       25.451143       15.845914
 H        19.665014       25.025547       16.746101
 H        19.125406       24.896358       15.299510
 O         6.490545       -4.174044        6.226284
 H         6.378643       -3.313578        5.772473
 H         5.903290       -4.232988        6.999590
 O         4.052364       18.034426        4.880182
 H         3.775263       17.114408        5.127676
 H         3.273781       18.628403        4.974669
 O        13.552348        1.217152       31.364723
 H        12.782180        1.754417       30.929899
 H        13.501127        0.279817       31.062540
 O         3.070461       27.015951       25.414680
 H         8.866156       26.124243       30.709724
 H         3.463716       26.130585       25.371767
 O         8.823129       10.424346       11.729034
 H        -6.659092       15.119551        8.769034
 H         6.804365       12.283561       20.541473
 O         9.842966       32.285561       21.230959
 H        10.404407       33.011265       20.817896
 H         9.118715       32.749680       21.750595
 O        18.313854       15.404284        5.650628
 H        18.499998       14.841933        4.883129
 H        17.474678       15.120150        6.086694
 O         7.254951       -8.739587       20.028919
 H        10.828525       -1.407773       25.671637
 H         7.306283       -9.016515       20.970177
 O         1.998368       40.891823        8.642648
 H         2.496743       41.701427        8.212607
 H         1.038658       41.129169        8.525651
 O         3.937324       24.187494       21.914259
 H        11.429290        0.164617       16.450127
 H         7.341812       11.160358       28.126928
 O         1.947957        6.484326       27.996086
 H         6.029412       10.133496       26.720625
 H         2.848810        6.327033       27.615290
 O         8.105571       16.950977       22.953369
 H         9.008475       16.494080       22.947756
 H         7.463293       16.403244       23.461252
 O        12.025492       17.148157       11.091509
 H        -1.318712       13.910370       12.085629
 H        11.419785       17.917076       11.098499
 O        22.658615       24.173769       12.794328
 H        14.380980       24.635412       17.183874
 H        21.674551       24.357449       12.706069
 O        21.049345       -3.423571       10.482527
 H        20.134012       -3.057364       10.613978
 H         5.858425      -14.894624        9.622511
 O         0.104211       11.969331        7.826590
 H         0.432474       12.619405        8.489367
 H         0.132864       12.437945        6.914994
 O        24.472015        7.244016       18.139610
 H        24.538538        6.361602       18.509268
 H        23.988358        7.060321       17.309309
 O        14.931334       28.703762       18.485373
 H        15.331200       27.796785       18.540873
 H         6.305332       27.642193       17.832499
 O        -1.932581        2.552964        9.666941
 H        -1.990445        2.059059       10.507963
 H        -0.961876        2.636350        9.595315
 O        11.586017       -4.504224        5.490026
 H         2.506438       12.885377       13.296668
 H        11.246832       -5.358873        5.825363
 O         7.062412       23.297876       27.789078
 H        10.462799       22.091501       31.031982
 H         6.653210       22.541063       28.238840
 O        29.916098        4.580802       24.848042
 H        30.647036        4.828399       25.451761
 H        29.843895        5.273281       24.158369
 O         6.029680        5.085692       16.953285
 H         2.698982        4.613153       21.058105
 H        13.018705       -3.697083       16.438616
 O        -6.650070       12.045280        8.746922
 H        -0.256620       15.927970       21.172781
 H        -7.585944       12.143296        8.997234
 O        -2.918602       11.723507       19.487900
 H        -2.504414       12.426542       18.953663
 H        -3.436122       11.240380       18.842463
 O        13.572160        6.189006       29.551437
 H        13.962460        5.341814       29.884407
 H        13.860091        6.429629       28.600231
 O        19.706347       13.147563       12.030721
 H        19.753077       12.507060       11.316082
 H        18.811163       12.922791       12.362823
 O         7.420985        5.622820        6.963177
 H         7.445439        6.587159        6.783134
 H         7.274217        5.461584        7.929990
 O        20.365854       -0.444342       11.343756
 H        20.387514       -0.061087       10.389874
 H        19.624319       -1.069416       11.184705
 O        -6.981717       14.898606        7.871807
 H        -7.016859       13.910040        7.869967
 H        14.324798        0.220820       13.718108
 O        19.004591        2.987763       15.172977
 H        19.033737        2.721397       14.235822
 H        14.693019        6.863047       26.904999
 O        11.379109       19.435690       23.743847
 H        12.069724       19.734060       23.123644
 H        11.659557       18.538107       24.050812
 O        15.049518        6.092826       22.386358
 H        15.317695        5.605232       21.541710
 H        16.941290       10.757854       20.667196
 O        21.022867       19.203907        4.477816
 H        37.440018       24.893793       13.444076
 H        20.996412       19.975395        5.153386
 O         3.762342        3.647330       29.949490
 H         3.685380        3.659471       30.932411
 H        10.475286        8.298283       29.458866
 O       -11.843107        2.124752       22.925573
 H       -11.575668        3.003513       22.532284
 H       -11.918491       -6.053195       18.757751
 O       -17.592640        2.178943       30.110859
 H       -17.989431        3.079906       30.237600
 H       -18.293779        1.527982       30.451237
 O        -3.105404       10.152717       26.317089
 H        -3.192047       11.085931       25.882980
 H        -3.494022       10.239645       27.212362
 O        14.828200       21.057976       23.911957
 H        15.648214       21.532568       23.709381
 H        14.992054       20.079830       23.797543
 O        -0.893808       -7.157333       13.058184
 H        -0.996475       -6.814641       14.021988
 H        -0.190636       -7.854459       13.125077
 O        20.480474       17.785925        7.539243
 H        19.596052       18.162178        7.768223
 H        21.021677       18.190195        8.307763
 O        25.448727       13.646808       16.408401
 H        25.118359       12.742592       16.507814
 H        24.754076       14.110897       16.946823
 O         7.528317       37.552910       12.901322
 H         7.689588       36.754425       12.312101
 H         6.846213       38.176132       12.591911
 O        10.973724        6.451370       30.098011
 H        11.931132        6.383437       29.688095
 H        11.141759        6.579373       31.049906
 O        -1.679499       15.216522       20.852974
 H        -1.985304       15.058725       19.926105
 H        -5.915650       25.284018        5.457528
 O        -6.560822        8.266379        5.539433
 H        -5.849044        7.523691        5.525681
 H        -6.776449        8.240515        4.572519
 O        -7.860402        8.506095       14.473091
 H        -8.060093        9.002829       15.333955
 H        -6.916393        8.411995       14.603417
 O         7.509975       16.941614       29.004099
 H         7.534732       15.974106       28.844622
 H         6.623274       17.064619       29.449385
 O        12.168308       21.884270       16.793390
 H        12.188191       21.225771       17.592457
 H         8.016188       19.832214       19.529676
 O        31.473291      -11.351085       22.257771
 H        31.192533      -10.588856       21.685345
 H        31.967482      -12.054371       21.808916
 O         6.677431       40.831318       15.875883
 H        14.539556       12.509933       20.735960
 H         7.506233       40.418694       15.565393
 O        19.767395       28.195612       12.487470
 H        20.563292       28.661062       12.876945
 H        20.192488       27.507631       11.942584
 O        14.145339       12.998297       21.490641
 H        14.901410       13.211427       22.100838
 H        20.612608       10.037235        7.247816
 O        -8.554738       28.082237       18.667742
 H        -9.125092       27.382654       19.131607
 H       -11.582768       19.349749       22.209639
 O        17.809109       11.309494        8.415888
 H        16.870657       11.501949        8.251256
 H        18.132229       12.235513        8.708259
 O         9.291713       27.229052       18.117538
 H         9.930749       23.059534       18.183065
 H        10.070457       26.865463       17.565802
 O         7.541490        1.898811       30.492739
 H         8.011089        2.753297       30.373041
 H         7.175467        2.076255       31.392138
 O        40.686378       36.803024       22.302052
 H        40.749130       36.564049       21.322592
 H        37.245140       34.055431       19.395308
 O        14.938129       10.320574       16.681534
 H        15.561990       10.427437       17.414595
 H        14.052063       10.469436       17.113119
 O         5.907958       -6.838020       14.061614
 H         8.742126       -1.598026        8.808834
 H         6.557927       -7.400763       13.546906
 O        18.067816       23.894556       14.222897
 H         3.416079        8.405329       10.720200
 H        17.574108       23.213739       13.726480
 O        20.119205        6.904200       25.442650
 H        20.771002        6.410367       26.010147
 H         5.077635        4.817431       29.960258
 O        -3.719977       29.527029       12.889573
 H        -4.261595       29.417856       13.707783
 H        -0.117366       24.534657       14.932266
 O         1.728472       20.826172       30.773027
 H         1.953921       21.756020       30.523140
 H         1.249286       20.848061       31.651331
 O        23.576588       -2.096356       18.540770
 H        20.294458       -1.368275       22.006632
 H        23.130844       -2.919497       18.264917
 O        16.360929       31.223915       13.850824
 H        17.211594       31.043894       13.367224
 H        15.663992       31.055849       13.187985
 O        20.320320       15.057180       10.578282
 H        21.231224       15.374633       10.391310
 H        20.354126       14.318097       11.237154
 O        12.503959       10.009475        7.974711
 H        13.104074       10.753780        8.120128
 H         5.753767        4.886703        9.920325
 O        10.900468       15.162847       29.801853
 H        10.598601       14.679097       30.612291
 H        10.678946       16.102619       29.910547
 O        15.674527       17.871920        5.430289
 H        14.840522       18.428345        5.579842
 H         7.196687       25.856878       15.555476
 O        12.081681       17.601679       28.149332
 H        12.317215       18.355673       27.557989
 H        11.611333       18.032221       28.927763
 O        12.091429        5.841448        9.893081
 H        18.781031        8.875951        4.927919
 H        12.026921        4.859994        9.946096
 O        16.612761        8.026891       23.936527
 H        17.120451        8.214921       23.087666
 H        18.657389       16.374247       24.871359
 O         2.735791       18.763988       29.691978
 H         4.650578       16.383146       30.915031
 H         2.085413       18.072067       29.919142
 O        13.307577        7.321020        7.855879
 H        13.294776        6.566788        8.485627
 H        13.029988        8.175382        8.289988
 O        17.996536        6.245540        7.642015
 H        17.564438        6.478848        8.519069
 H        17.940788        7.120140        7.169809
 O        -3.369362       30.097176       27.239063
 H        -3.930562       30.734137       26.741625
 H        -2.585383       29.954247       26.662718
 O         8.352633       18.082983       26.507988
 H         8.943389       18.826813       26.674101
 H         8.250587       17.790665       27.450480
 O         8.184609       17.467047        5.532147
 H         7.662317       17.402155        6.377851
 H         7.638614       18.176882        5.053323
 O        23.803501       38.472504       22.002106
 H        22.277483       22.535336        8.482309
 H        23.431170       38.882862       22.840681
 O         5.403496       30.550381       19.924980
 H         4.703192       30.230793       20.543236
 H         5.965575       29.740332       19.736408
 O         3.697052        8.405082       11.656164
 H        13.420142       23.453873       17.272623
 H        17.535908       24.685013       14.032488
