# Supplementary material for: Revealing the molecular interplay of coverage, wettability, and capacitive response at the Pt(111)-water solution interface under bias
Source: Commun Chem. 2025 Feb 24;8:58. doi: 10.1038/s42004-025-01446-w (PMC11850831; doi:10.1038/s42004-025-01446-w)
Supplement: Supplementary file 10 — Supplementary Data 7 [file 42004_2025_1446_MOESM10_ESM.txt]

1295
 Cell param a = 1.4568340245202959E+01  b = 2.5233000000000001E+01 c = 3.9336151612843501E+01
 Na       13.517909       -6.103218       11.303165
 Na       15.736378       26.079981        6.480798
 Na       12.155352        8.073359       26.485058
 Na       -5.957906        9.153566        6.494137
 Na       11.292044        4.068251       30.102642
 Na        2.748433       18.835674       31.853575
 Na       11.207149        1.316517       15.486080
 Na       20.234394       10.012384       29.963850
 Na      -14.300485        8.349207       13.009347
 Na        1.060713        2.686780       10.196435
 Cl       -2.927980        8.046511        4.796144
 Cl       -3.941734        5.394300       21.837839
 Cl       -2.168428        9.942682       13.075505
 Cl        6.761120       13.228959       17.111027
 Cl        4.233495       -0.450073       16.772575
 Cl       18.045673        4.316276       14.532808
 Cl        5.381037       11.629444       27.713747
 Cl       -0.661591       15.770247       19.728998
 Cl       -9.280781      -12.858799       21.054115
 Cl       -7.735582        7.913954        8.629411
 Pt        0.000000        0.000000        0.000000
 Pt        0.000000       19.625700        0.000000
 Pt        4.856113        0.000000        0.000000
 Pt        4.856113       19.625700        0.000000
 Pt        9.712237        0.000000        0.000000
 Pt        9.712237       19.625700        0.000000
 Pt        2.428057        1.401840        0.000000
 Pt        2.428057       21.027599        0.000000
 Pt        7.284170        1.401840        0.000000
 Pt        7.284170       21.027599        0.000000
 Pt       12.140334        1.401840        0.000000
 Pt       12.140334       21.027599        0.000000
 Pt        0.000000        2.803690        0.000000
 Pt        0.000000       22.429501        0.000000
 Pt        4.856113        2.803690        0.000000
 Pt        4.856113       22.429501        0.000000
 Pt        9.712237        2.803690        0.000000
 Pt        9.712237       22.429501        0.000000
 Pt        2.428057        4.205530        0.000000
 Pt        2.428057       23.831200        0.000000
 Pt        7.284170        4.205530        0.000000
 Pt        7.284170       23.831200        0.000000
 Pt       12.140334        4.205530        0.000000
 Pt       12.140334       23.831200        0.000000
 Pt        0.000000        5.607380        0.000000
 Pt        4.856113        5.607380        0.000000
 Pt        9.712237        5.607380        0.000000
 Pt        2.428057        7.009220        0.000000
 Pt        7.284170        7.009220        0.000000
 Pt       12.140334        7.009220        0.000000
 Pt        0.000000        8.411070        0.000000
 Pt        4.856113        8.411070        0.000000
 Pt        9.712237        8.411070        0.000000
 Pt        2.428057        9.812900        0.000000
 Pt        7.284170        9.812900        0.000000
 Pt       12.140334        9.812900        0.000000
 Pt        0.000000       11.214900        0.000000
 Pt        4.856113       11.214900        0.000000
 Pt        9.712237       11.214900        0.000000
 Pt        2.428057       12.616700        0.000000
 Pt        7.284170       12.616700        0.000000
 Pt       12.140334       12.616700        0.000000
 Pt        0.000000       14.018400        0.000000
 Pt        4.856113       14.018400        0.000000
 Pt        9.712237       14.018400        0.000000
 Pt        2.428057       15.420200        0.000000
 Pt        7.284170       15.420200        0.000000
 Pt       12.140334       15.420200        0.000000
 Pt        0.000000       16.822100        0.000000
 Pt        4.856113       16.822100        0.000000
 Pt        9.712237       16.822100        0.000000
 Pt        2.428057       18.224001        0.000000
 Pt        7.284170       18.224001        0.000000
 Pt       12.140334       18.224001        0.000000
 Pt        1.689298       19.678493        2.326770
 H         1.469166       22.999933       10.383548
 Pt        6.472733       19.707022        2.273663
 H         4.645950       15.308059        9.477272
 Pt       11.398427       19.558126        2.277102
 H        11.317608       19.677876        3.870001
 Pt        3.997089        1.388900        2.330228
 H         4.555295       -2.691106       12.477316
 Pt        3.967557       21.018728        2.513649
 Pt        8.930367        1.430712        2.398527
 H         6.050566        5.261386        3.799158
 Pt        9.052499       20.913990        2.302007
 Pt       13.717513        1.391204        2.196809
 H        15.185460        1.059195        3.319318
 Pt       13.832754       20.984194        2.200729
 Pt        1.670409        2.835989        2.356359
 H        -0.796229        3.830529        3.861858
 Pt        1.569477       22.411131        2.250870
 H         3.140027       19.741926        3.449786
 Pt        6.455787        2.790974        2.269125
 H         2.329681        2.895329        3.786068
 Pt        6.430108       22.467287        2.169180
 H         7.904935       19.914289        3.314827
 Pt       11.360906        2.821425        2.229666
 H        13.620027        5.646041        3.356829
 Pt       11.528308       22.411499        2.342477
 H         8.068128       25.523256        3.326779
 Pt        4.042932        4.167694        2.353302
 Pt        4.074201       23.858051        2.230538
 H         5.133052       24.438114        3.334953
 Pt        8.880094        4.288139        2.266716
 Pt        9.024826       23.758680        2.347305
 H        10.468940       23.270741        3.331682
 Pt       13.755242        4.122889        2.317806
 Pt       13.826642       23.804625        2.357560
 H        17.597715       22.201139        3.375964
 Pt        1.663686        5.547235        2.296001
 H         3.222018        8.453989        3.253458
 Pt        1.587869       -0.026128        2.409545
 Pt        6.410873        5.628402        2.309450
 H         4.047104       -0.528674        9.803347
 Pt        6.438120        0.081923        2.256108
 Pt       11.371654        5.564556        2.234429
 H         7.532223        3.406267        3.488806
 Pt       11.377737       -0.028319        2.340089
 Pt        4.045978        7.037305        2.328398
 H         3.177566        5.967947        3.316326
 Pt        8.841621        7.024659        2.282481
 H        10.602503        1.285825        3.303087
 Pt       13.674177        6.923232        2.324637
 H        15.461173        7.055486        3.229643
 Pt        1.510574        8.389702        2.328320
 Pt        6.484051        8.401379        2.405234
 Pt       11.283057        8.300865        2.444286
 Pt        4.060804        9.724950        2.376907
 H         5.647178       12.813162        3.233318
 Pt        8.878117        9.744048        2.398268
 H         6.453756        8.795297        3.891584
 Pt       13.523723        9.873218        2.314197
 H        15.366632        9.823610        3.228965
 Pt        1.539352       11.209531        2.302860
 H         0.650408       12.649619        3.207692
 Pt        6.372250       11.176789        2.362178
 H         8.999333       11.120186        3.442163
 Pt       11.297306       11.200903        2.260557
 H        10.017086       13.508228        4.796269
 Pt        3.982852       12.607239        2.416806
 Pt        8.781785       12.455152        2.368943
 Pt       13.691258       12.556220        2.467083
 Pt        1.593544       14.074772        2.325092
 H         0.674326       15.277415        3.412533
 Pt        6.437517       14.188807        2.307456
 H         3.251080       11.321189        3.417660
 Pt       11.271897       13.981308        2.294993
 H        13.228982       12.662349        4.008720
 Pt        4.012317       15.425464        2.351039
 H         3.771994       14.930132        3.793206
 Pt        8.827391       15.282965        2.453918
 H        10.400461       15.649552        3.176263
 Pt       13.740469       15.419518        2.326717
 H        13.075541       16.863293        3.359237
 Pt        1.634878       16.843159        2.211088
 Pt        6.556193       16.845350        2.329429
 Pt       11.311923       16.818064        2.294588
 Pt        4.031124       18.187019        2.175859
 H         5.794009       18.523129        3.212489
 Pt        8.929515       18.139671        2.256167
 H         7.857102       14.228928        3.407218
 Pt       13.760117       18.288841        2.520146
 H        15.436787       18.514343        3.317227
 Pt        1.671919       19.594458       34.683735
 H         2.521786       23.849768       33.761562
 Pt        6.428607       19.583746       34.794861
 H         7.369615       23.581749       33.671783
 Pt       11.311158       19.602110       34.624527
 H        11.032974       19.539482       33.111908
 Pt        3.964829        1.410921       34.736046
 H         2.899846        2.144199       33.619476
 Pt        4.132453       20.964867       34.718918
 Pt        8.913614        1.276882       34.642349
 H         9.739343        2.581683       33.806694
 Pt        8.841619       20.970764       34.671902
 Pt       13.771616        1.350602       34.805969
 H        12.647648        3.288436       33.704460
 Pt       13.800921       20.970057       34.829342
 Pt        1.553628        2.818850       34.786900
 H         3.219432        5.673641       33.982460
 Pt        1.625580       22.453846       34.764259
 H        -2.454567       23.788263       33.825264
 Pt        6.420945        2.845696       34.658821
 H         7.020143        1.276394       33.814922
 Pt        6.432276       22.264881       34.491451
 H         5.093069       21.256664       33.415028
 Pt       11.452822        2.755832       34.692162
 H        12.438204        7.060899       33.718418
 Pt       11.392970       22.331055       34.718361
 H         9.780658       22.206114       33.903069
 Pt        4.015709        4.235216       34.816223
 Pt        4.180993       23.779278       34.834244
 H        -1.170026       21.809116       30.034660
 Pt        9.008098        4.118906       34.672760
 Pt        8.799012       23.756990       34.797836
 H         9.900037       25.517969       33.740433
 Pt       13.847472        4.096959       34.754436
 Pt       13.830604       23.744596       34.592289
 H        15.045959       25.898994       33.849258
 Pt        1.600754        5.534147       34.724541
 H         7.455255        7.381928       33.717590
 Pt        1.759019       -0.085897       34.785652
 Pt        6.389760        5.618771       34.841576
 H        12.818902        6.023959       28.345139
 Pt        6.430405       -0.034525       34.803295
 Pt       11.349197        5.499283       34.769810
 H        10.070572        5.706037       33.685555
 Pt       11.405287       -0.076355       34.695625
 Pt        4.129664        7.078866       34.793488
 H         9.701247       11.477032       33.821316
 Pt        8.898973        6.965817       34.679508
 H         7.173861        4.202039       33.864391
 Pt       13.846872        6.939949       34.803108
 H        16.019894        8.294700       33.203346
 Pt        1.682446        8.321970       34.717197
 Pt        6.418253        8.434259       34.691696
 Pt       11.348227        8.424623       34.647804
 Pt        4.006310        9.846172       34.754982
 H         1.915579       12.932036       33.540874
 Pt        8.916621        9.737303       34.837124
 H         4.960926       10.965419       33.758480
 Pt       13.908506        9.792325       34.621204
 H         9.663645      -13.929472       24.505840
 Pt        1.630391       11.152613       34.896034
 H        -0.282974       11.395508       33.642178
 Pt        6.502485       11.261883       34.654415
 H         5.012949       13.900526       33.720306
 Pt       11.313562       11.327060       34.820339
 H        12.199821        9.783071       33.888435
 Pt        4.096366       12.607923       34.577991
 Pt        8.867273       12.619473       34.758381
 Pt       13.745749       12.621664       34.747330
 Pt        1.623022       13.994879       34.738529
 H         2.431897       21.075521       33.941975
 Pt        6.518678       14.089993       34.717602
 H         7.366538       13.141580       33.541492
 Pt       11.301588       14.092516       34.757233
 H        13.383877       13.896820       33.718361
 Pt        3.981059       15.357399       34.698853
 H         8.110237       16.830725       32.667053
 Pt        8.933025       15.461435       34.666512
 H         9.410547       14.339584       33.681408
 Pt       13.807614       15.559920       34.603878
 H        13.752945       15.578571       33.091908
 Pt        1.668656       16.721512       34.669521
 Pt        6.402985       16.751970       34.777340
 Pt       11.335358       16.905075       34.781425
 Pt        3.986540       18.145054       34.731564
 H         6.682073       18.141668       33.724945
 Pt        8.941907       18.211742       34.812950
 H        11.407011       16.510324       33.289234
 Pt       13.768291       18.227079       34.844273
 H        15.461765       18.196430       33.976944
 Pt        3.238057        0.000000       37.046959
 Pt        3.238057       19.625700       37.046959
 Pt        8.094180        0.000000       37.046959
 Pt        8.094180       19.625700       37.046959
 Pt       12.950294        0.000000       37.046959
 Pt       12.950294       19.625700       37.046959
 Pt        0.810001        1.401840       37.046959
 Pt        0.810001       21.027599       37.046959
 Pt        5.666113        1.401840       37.046959
 Pt        5.666113       21.027599       37.046959
 Pt       10.522247        1.401840       37.046959
 Pt       10.522247       21.027599       37.046959
 Pt        3.238057        2.803690       37.046959
 Pt        3.238057       22.429501       37.046959
 Pt        8.094180        2.803690       37.046959
 Pt        8.094180       22.429501       37.046959
 Pt       12.950294        2.803690       37.046959
 Pt       12.950294       22.429501       37.046959
 Pt        0.810001        4.205530       37.046959
 Pt        0.810001       23.831200       37.046959
 Pt        5.666113        4.205530       37.046959
 Pt        5.666113       23.831200       37.046959
 Pt       10.522247        4.205530       37.046959
 Pt       10.522247       23.831200       37.046959
 Pt        3.238057        5.607380       37.046959
 Pt        8.094180        5.607380       37.046959
 Pt       12.950294        5.607380       37.046959
 Pt        0.810001        7.009220       37.046959
 Pt        5.666113        7.009220       37.046959
 Pt       10.522247        7.009220       37.046959
 Pt        3.238057        8.411070       37.046959
 Pt        8.094180        8.411070       37.046959
 Pt       12.950294        8.411070       37.046959
 Pt        0.810001        9.812900       37.046959
 Pt        5.666113        9.812900       37.046959
 Pt       10.522247        9.812900       37.046959
 Pt        3.238057       11.214900       37.046959
 Pt        8.094180       11.214900       37.046959
 Pt       12.950294       11.214900       37.046959
 Pt        0.810001       12.616700       37.046959
 Pt        5.666113       12.616700       37.046959
 Pt       10.522247       12.616700       37.046959
 Pt        3.238057       14.018400       37.046959
 Pt        8.094180       14.018400       37.046959
 Pt       12.950294       14.018400       37.046959
 Pt        0.810001       15.420200       37.046959
 Pt        5.666113       15.420200       37.046959
 Pt       10.522247       15.420200       37.046959
 Pt        3.238057       16.822100       37.046959
 Pt        8.094180       16.822100       37.046959
 Pt       12.950294       16.822100       37.046959
 Pt        0.810001       18.224001       37.046959
 Pt        5.666113       18.224001       37.046959
 Pt       10.522247       18.224001       37.046959
 O        -1.920022        4.996457        9.056953
 H        -2.080040        4.731724        8.157580
 H        -0.961466        4.814095        9.329069
 O       -12.192832       12.445864       22.199007
 H       -12.381730       13.408015       22.254457
 H        -8.561461       11.918042       22.797726
 O        -1.996604       10.513865       26.012745
 H         3.759451        4.228662       27.861814
 H        -0.976815       10.550492       26.115984
 O         5.376316       11.272671       14.979940
 H         3.909761        3.677621       10.757794
 H         5.947641       11.854331       15.573581
 O        11.933065       21.298769       30.885004
 H        11.789767       21.485634       31.874506
 H        11.932290       20.321899       30.904074
 O        22.332628       16.973059       31.733606
 H        21.473335       16.423748       31.694178
 H        22.996822       17.738487       30.043957
 O         3.381238       -1.231327        9.514407
 H         9.322110        1.082391        5.614618
 H         6.913729      -12.388935        9.463043
 O         4.094976       23.328651       12.113393
 H         5.364486       26.104996       10.999308
 H         3.094846       11.122797        9.229942
 O        -6.352945        5.507445       18.447369
 H        -5.704226        6.242707       18.561489
 H       -14.722142        5.368317       13.849144
 O         9.698361       -0.341421       21.775990
 H        -1.998667       10.582651       25.040445
 H         9.815531        0.072780       22.655233
 O        10.023659        9.229159       11.288774
 H         9.211825        9.561994       11.747316
 H        10.827964        9.374640       11.856677
 O        -2.634709        8.442806       15.744402
 H         4.069312       -8.595073       16.340639
 H        -1.947455        7.742537       16.080023
 O         3.008338       -9.975207       23.981981
 H         7.208806        1.852267       21.796629
 H        -4.721417       -4.802939        4.940778
 O         6.817811       10.151108       18.319389
 H         6.546648       11.011716       17.910748
 H         6.429195       10.129299       19.195419
 O         4.736059       16.247175        9.195264
 H         7.853173       13.556780        8.516390
 H         2.059022       17.610046        5.027875
 O       -10.299552        2.671322        7.949800
 H       -10.437736        3.530021        8.381369
 H       -10.316970        2.923788        7.024348
 O        10.116310        1.859602       20.297035
 H        10.377417        1.041558       20.808271
 H        10.925406        2.450444       20.414305
 O         9.331589       -3.464453       29.217056
 H         8.525985       -3.800537       29.622730
 H         8.801596       -9.227710       23.666002
 O         7.912031        2.523688       21.780071
 H         7.037459        3.632989       20.859657
 H        -6.002261       11.512078       25.551714
 O         0.493278       -7.539687       10.501997
 H        -6.263732      -14.910037       17.090258
 H         3.925058       -2.019348       11.115526
 O        12.302775       11.833434        9.009891
 H        12.407817       12.362252        9.883998
 H         0.923498       10.535389        9.785515
 O        15.039326        1.547410       20.000135
 H        14.838206        0.685311       19.516785
 H         6.975404        8.684190       31.817232
 O        10.051329       -0.406989        5.697798
 H         4.963733       -9.516239        6.061012
 H         9.833519       -0.946725        4.889067
 O        -4.593024       11.322323       14.706912
 H        -5.676352        4.728773        7.899454
 H        -3.909998       10.836964       14.138175
 O         5.538257        6.508963       15.286790
 H         4.862227        5.946484       14.832492
 H         5.611792        7.490899       15.105174
 O         4.715260       16.239107       31.620413
 H         4.816040       16.497267       32.549656
 H         3.790890       15.995543       31.444910
 O         3.150682        0.324354        5.483265
 H        14.283450        6.318046       17.075689
 H        20.235315       14.165315        4.664451
 O        27.492765        4.182403       28.628307
 H        28.471386        3.898636       28.789629
 H        27.252953        3.659537       27.805347
 O         6.266434       11.719853       23.766270
 H         8.602151        5.073198       17.660908
 H        -4.382209       15.197288       19.717653
 O         7.525185       10.459950       12.274034
 H         7.784695       11.410769       12.425553
 H         1.057608        5.891319        5.898959
 O         5.062365        1.834705       22.625677
 H         7.044306        5.793629       26.811848
 H         4.191346        1.442984       22.295250
 O         6.785502       -7.730180       21.008987
 H         7.737891       -7.336949       21.005150
 H         6.840922       -8.604825       21.491980
 O       -18.370344       -9.247874       19.496014
 H       -14.796163      -17.615795       24.368254
 H         2.469365      -14.976739       13.048343
 O         4.903598       -4.670585       16.054089
 H         2.178464        5.783187        7.023038
 H         3.951602       -4.839881       16.430086
 O         6.479319        7.388333       26.638653
 H         7.020371        7.774250       25.815632
 H         8.679509       12.983417       27.309910
 O        10.051185       13.921794       28.294201
 H         7.802812       15.594459       25.551313
 H        10.993181       13.697982       28.046381
 O        15.628347       16.531408       15.541442
 H        24.486700       16.975313       24.209635
 H        10.171395       17.500626       20.555975
 O         6.174771       -5.091037       29.001167
 H         5.858791       -5.005242       29.915842
 H         5.363373       -4.957645       28.406368
 O        17.565680       -6.666526       20.449057
 H        17.600033       -7.463930       21.014624
 H        18.275469       -6.731620       19.743919
 O        11.358758       -4.527980       17.732180
 H        11.999875       -4.730601       18.437654
 H        11.244348       -3.532696       17.676666
 O        11.279494        0.354238       10.477112
 H        11.107435        1.362852       10.396457
 H        11.846295        0.024816        9.765056
 O         8.905954       13.957137       19.766060
 H         9.431608       13.138918       19.669910
 H        11.924090       12.356086       32.528549
 O         8.317780        2.053515       31.413021
 H         8.598009        1.834114       32.308670
 H         8.064518        1.150432       31.084402
 O        19.632696        5.066315        8.900528
 H        20.070383        5.448848        9.713050
 H        20.280884        5.221949        8.170394
 O        -1.108732        6.813926       17.260492
 H        -5.554748       11.542624        8.957364
 H        -1.783215        6.163877       17.614609
 O        -1.089806       20.190979       19.545504
 H        -0.579304       19.406715       19.148462
 H        -1.570792       19.950148       20.369051
 O         9.533760       -5.970120        9.878409
 H         9.026855       -3.229598        8.286610
 H        10.494584       -5.975587        9.618056
 O        -2.066024        7.690805        8.138818
 H        -1.944313        6.943884        8.835251
 H        -1.760208        8.562409        8.597549
 O         9.827791       23.726404       27.540483
 H        -1.601446        1.085627       27.067171
 H         9.528773       22.882900       28.082705
 O         7.095882       -2.726951       31.292568
 H         8.619092        3.970558       30.959507
 H         7.162611       -3.345976       32.079723
 O        -5.407712       16.940628       23.562704
 H       -13.478183       10.433276       26.766489
 H        -0.662582       16.821550       28.777554
 O        -0.589133       -6.707356       13.816339
 H        -0.109676       -5.863591       14.044640
 H         0.818830       -8.108782       14.851154
 O       -17.276642      -15.614726       18.257786
 H       -16.498802      -15.830262       18.779718
 H       -17.224541      -15.878336       17.336201
 O        13.034434        4.640541       24.232508
 H        12.446706        4.320602       23.504669
 H        13.749803        3.926798       24.453510
 O         7.867654       -4.322417       12.700775
 H         6.673677       -8.015474       13.376563
 H         6.864202       -4.370233       12.690278
 O         9.523007       17.312256       11.885577
 H         9.614435       18.577555       10.576527
 H         9.044831       16.504230       11.612331
 O        10.030532        8.749725       27.786188
 H        12.940444        6.989814       29.497898
 H         9.799795        8.002126       28.432472
 O        -6.457229        7.046857        5.641283
 H        -6.264985        7.073859        4.663872
 H        -5.192389        6.557924        7.280929
 O        19.170061       13.410147       25.174726
 H        15.984081       17.540926       25.149057
 H        29.510559       16.638302       16.230429
 O         6.848575       -8.345504       14.288126
 H         8.174592       -7.925642       14.949568
 H         6.808710       -9.340800       14.119871
 O        -9.622746        6.512114       18.156513
 H        -8.683429        6.533537       18.380806
 H        -9.527139        6.557634       17.098558
 O         5.636484       32.554455       23.034437
 H         6.379592       32.894127       23.591257
 H         6.198344       22.623983       30.970594
 O        15.827167        8.237099       29.983038
 H        15.806316        7.319726       30.417278
 H        14.990483        8.633177       30.337021
 O         9.492203       11.572471       30.394213
 H         9.611543       10.965602       31.175516
 H         2.468962       12.974962       29.626129
 O         1.373766       11.060091        6.093834
 H        13.740160       -4.838424       28.122276
 H         0.589274       11.685538        6.328700
 O         0.952100      -16.588581       19.951071
 H         0.803761      -15.580838       20.003227
 H       -17.445747       -9.517150       19.593817
 O        -0.462680       24.755884       11.398749
 H        -0.582790       25.740461       11.388783
 H         0.371469       24.740175       11.874508
 O         4.046124        7.901578       11.671141
 H         3.696529        7.252333       10.992538
 H         4.457578        8.703897       11.071742
 O         5.010807       13.580168       10.012097
 H        -4.412653       11.550215        5.839550
 H         4.638601       13.636933       10.905988
 O         5.099030       -7.041687       19.023237
 H         5.457805       -7.313136       18.137148
 H         5.793210       -7.321099       19.638884
 O         2.573901       -6.308819       25.571754
 H         3.079181       -6.017717       26.373116
 H         3.299603       -6.559447       24.880878
 O        24.352636       14.217731       16.876127
 H        24.515474       14.999496       17.477922
 H         8.092345       13.724525       19.168671
 O         2.206608        3.766732       23.219416
 H         2.984391        3.537031       23.716177
 H         2.412456        3.743301       22.227505
 O         1.378454       22.040026       10.434571
 H         2.181807       21.122967        9.259777
 H         0.451137       22.031195       10.824629
 O         2.584131       17.835173        5.821023
 H         3.467969       17.354069        5.634021
 H        -8.481602       19.357080        6.004211
 O         6.636141        4.257451       20.106726
 H         7.348526        4.806124       19.532547
 H         5.914807        3.858546       19.420004
 O        29.845440       -3.065414       18.874430
 H        29.202114       -3.787771       18.980639
 H        30.213451       -3.050440       19.807264
 O        -0.993207       18.919659       22.831926
 H        -0.279528       19.366337       23.389347
 H        -1.016099       17.987003       23.022768
 O         6.704310        4.797925        6.477343
 H         5.938497        1.316465        4.770190
 H        13.223564       -5.171486        6.441183
 O         3.529672       26.535954       14.288704
 H         3.555714       26.075407       15.099607
 H         7.220425       25.368767        8.706507
 O        16.600948        0.979433        8.556799
 H        17.423471        1.478421        8.329976
 H        16.887808        0.163854        9.081434
 O        15.607264        4.632366       16.484587
 H        16.374887        4.750223       15.913634
 H         4.077119        0.629606        5.720274
 O        -1.582519        7.625880       22.056471
 H        -2.046599        6.824842       21.686277
 H        -0.660872        7.738806       21.564827
 O         1.577480       11.035300       10.392555
 H        15.853859       14.466002        5.837935
 H         1.775182       10.442471       11.165841
 O        10.497612        4.832656        5.263469
 H        10.350533        4.468595        4.387015
 H        10.704436        5.743785        5.052482
 O        -2.244973        3.444302        6.429883
 H         1.047262       10.735264        5.194839
 H        -2.777285        2.612929        6.374748
 O         7.212626       -2.248526        5.791927
 H        14.876178       -1.479334       15.606401
 H        12.862254       -1.087266        7.609139
 O        20.061045       34.873524       10.518806
 H        20.533735       34.358669        9.809638
 H        15.295872       12.347699       10.829160
 O        28.515196       -1.790453       22.700583
 H        23.372780       -0.630393       21.716995
 H        27.525637       -1.757759       22.439980
 O        -6.660903       15.102936       11.188641
 H        -6.682579       14.469563       10.382188
 H        -7.557314       15.095175       11.640878
 O        14.989497       13.302210       10.996629
 H        17.098518       14.589865        9.366175
 H        15.574306       13.731126       11.681708
 O         3.893672        7.005836       26.596424
 H         4.840287        7.355593       26.614353
 H         3.203776        5.673141       27.963343
 O        -1.316461       -8.917690       16.879650
 H        -1.806253       -8.018394       16.784584
 H        -1.428064       -9.296839       17.770699
 O         3.628334      -11.266928       17.570421
 H         3.269472      -12.185236       17.312782
 H         4.624256      -11.268349       17.719662
 O         1.856169      -10.182213       12.600483
 H         1.540417      -10.512888       13.458699
 H         2.745336      -10.579005       12.563853
 O       -10.708188        2.151806       25.124384
 H       -11.497858        1.647457       25.529303
 H        -9.779204        2.175434       23.527948
 O        10.696110       -1.979676       15.086749
 H         7.316276       -3.813675       17.321388
 H        13.073262       -3.489422       12.375401
 O        13.266615       -9.051650       23.843285
 H        12.438704       -8.962054       24.385656
 H        13.372725      -10.110391       23.558569
 O        29.078503        7.814136        6.241119
 H        28.474087        7.536107        6.975442
 H        28.610693        7.795378        5.352336
 O        17.411192       11.433568       17.472010
 H        16.777100       11.309303       18.338573
 H        17.915064       10.619324       17.371679
 O        10.346235       10.540605        5.734273
 H        18.255667        5.994294        9.087021
 H        14.615389       10.256986        7.706088
 O        22.278654       -2.432357       25.125387
 H        22.459293       -3.160312       25.704056
 H        15.104467      -16.923643       19.131201
 O        15.836683       20.838699       14.266975
 H        15.492497       21.686670       14.424159
 H        16.256893       20.703760       15.212323
 O        14.687154        2.308947       31.568878
 H        13.655618        2.265542       31.611315
 H        14.968925        2.606571       32.474705
 O        27.007942       18.704920       31.460157
 H        26.904249       18.624401       32.476948
 H        27.671215       15.564986       30.676880
 O         8.699173        1.880988        5.658127
 H         7.574867        6.211101        5.735719
 H         4.521441       -4.061236        5.914719
 O         7.853790       14.331033        6.909083
 H         7.022538       13.957094        6.550796
 H         8.008266       15.210151        6.523199
 O        -3.129567        1.608857       26.494913
 H        -3.745089        1.237189       27.129583
 H        -2.509771        5.497464       32.556984
 O        -0.395662       13.813043       30.864523
 H         0.455242       13.706282       31.356915
 H        -1.092454       13.324627       31.382578
 O         8.810949      -14.273252       24.770214
 H        10.055777      -10.334617       27.913954
 H        23.581297       24.240627       27.568420
 O        -4.128473      -13.318699       18.730581
 H        -3.879462      -14.153046       18.307890
 H        -3.747563      -12.613060       18.122883
 O        21.861399       30.071623       26.880201
 H        18.908300       27.612505       26.000385
 H        22.669464       28.697739       23.621681
 O         7.973779       -0.294733       30.287008
 H         8.970654       -0.297518       30.287258
 H        11.055968        8.795141       31.183500
 O        24.699734       14.658615       30.881218
 H        24.173347       15.390547       31.294884
 H        25.814325       20.807091       25.585608
 O        15.947607        0.467255       24.282171
 H        15.561591       -0.366250       24.623972
 H         5.119226       -5.777044       32.432495
 O        15.522370       20.303001       24.174994
 H        16.127867       20.332165       23.347490
 H        16.138708       19.880650       24.886566
 O       -10.557666       16.186705       21.669163
 H        -9.667288       15.880326       21.466114
 H        -7.238535       13.634924       13.446215
 O         5.462310       -7.637621       28.711637
 H         5.325261       -7.614204       27.693792
 H         6.099484       -9.115741       28.988104
 O         6.509420       18.504721        6.453335
 H         6.929311       18.861576        7.759836
 H         8.150293       27.672352       10.142134
 O         0.812750       23.464418        5.506094
 H         1.176739       23.397917        4.586892
 H        -0.132370       23.148813        5.491669
 O        -9.737979       -7.056186       23.935749
 H        -8.928747       -6.541069       23.909706
 H        -9.827334       -7.432176       23.009930
 O         1.564301        8.120552       23.230522
 H         1.448223       11.078213       25.514469
 H         1.315886        8.203576       22.296093
 O         8.990750       -7.927533       15.568017
 H        10.823752       -6.855981       15.842304
 H         9.373670       -8.774536       15.331525
 O        16.166824       -0.015119       31.082794
 H        15.574840        0.724625       31.428499
 H        16.146568       -0.637228       31.850933
 O         8.371837       20.294666       26.547255
 H         2.840760       20.049652       21.460787
 H         8.180042       19.902744       27.445435
 O        22.672945       10.320133       28.424767
 H        17.824389       12.240472       27.848007
 H        23.147020       10.826023       29.131044
 O         4.009083       11.310438        8.983828
 H         5.676387        7.691802        6.463244
 H         4.827936       13.471175        5.840037
 O         1.211888       22.832966       25.054256
 H        -0.634172       13.357747       27.324783
 H         0.920995       22.028646       24.614548
 O         6.039843        7.782886       29.254669
 H         8.386930       -5.688460       18.283651
 H         4.281257       -4.386237       12.982341
 O       -12.336366       17.785616        8.591541
 H       -12.318967       17.829079        7.614322
 H        -7.061049        9.078645       15.384586
 O         8.102009        0.271137       13.417969
 H         8.119785       -0.445842       14.103677
 H         8.584069       -0.337725       11.255355
 O        18.995071       -1.780634        7.110389
 H        21.330702        1.938401        9.581641
 H        20.034262       -1.810022        7.016065
 O        21.136648       14.181279       13.812421
 H        20.996447       13.819013       14.696139
 H        17.053102       20.882784       11.458445
 O         2.494627       12.883115       27.753374
 H         9.204167        9.332052       27.892292
 H        -7.018171       14.168505       23.589897
 O       -10.575687      -11.596627       12.605089
 H        -9.766589      -11.418192       13.150868
 H       -11.033509      -12.400682       13.070207
 O        -5.641382        9.776240       16.595707
 H        -4.814820       22.976316       15.033716
 H        -5.385255        9.165120       17.316957
 O        -0.241043       10.204824        8.642335
 H        -1.102101       10.757261        8.729003
 H        -2.220840       15.290386        5.211030
 O        14.336820        5.158725       21.557537
 H        15.229970        4.808026       21.391825
 H        14.234118        5.175539       22.478409
 O        -2.194079       12.942968       11.442384
 H        -1.204676       12.975592       11.430717
 H        -2.400992       12.298959       12.158496
 O        -7.737934        2.059359       17.004391
 H        -6.783766        2.062286       16.789904
 H        -8.077809        1.164029       16.857861
 O        13.876295        0.824966       27.448284
 H        14.152114        1.488939       28.071697
 H        -2.290669        8.700899       14.837209
 O         0.979422        5.896353       31.676535
 H         1.347337        6.236995       32.587902
 H        15.708879        1.176739       20.660328
 O         4.748230       -0.458466       31.864870
 H         7.757144       -1.175967       30.824074
 H         3.899729       -0.470200       32.335094
 O         5.028234       16.871355       26.202864
 H         2.205077       11.192261       23.512949
 H        -1.055153       23.903414       31.719679
 O        16.364046       -0.491592       12.972219
 H        17.086691       -1.067571       12.888115
 H        16.774387        0.346806       13.290293
 O         2.288529       -4.577594       16.888639
 H         2.067856       -3.872065       17.534967
 H         1.813849       -5.394283       17.156507
 O        -1.096858       13.019875       28.181713
 H        -0.742730       13.473399       29.013245
 H        -3.275818       24.625837       30.209190
 O         1.659562       14.641795        8.960398
 H         3.851486       16.652193        9.101045
 H         2.369180       16.866041       12.327796
 O        -6.347874       14.321516       24.328388
 H        -6.450415       13.622070       25.032547
 H         9.683311        3.413022       27.314152
 O        19.959927        9.084011       21.122103
 H        20.206139        7.320991       30.049900
 H        19.244364        8.943228       20.418747
 O        12.564500       -4.545995        6.910568
 H         1.558953      -13.622522       20.479528
 H        10.935865        4.327198       13.073661
 O         9.371760        6.561173       11.046995
 H         5.872515       17.724882        6.291707
 H         9.562386        6.015892       10.249188
 O         7.348122       25.500973        7.750549
 H        10.688836       24.221189        6.192374
 H         6.488980       26.341660        6.117230
 O        24.915592      -18.973253       15.285062
 H        25.221333      -18.049965       15.356371
 H        24.026306      -19.038584       14.854328
 O        13.298479       21.903870       11.412235
 H        12.845520       22.796291       11.203201
 H        15.522312       17.670919        9.603278
 O        13.184297        9.298251       30.980042
 H        13.249955        9.643487       31.928640
 H        12.863816       10.059733       30.409887
 O         9.202089       -3.079563        7.239739
 H         9.314079       -3.996033        6.816632
 H         8.363458       -2.679526        6.778173
 O        19.897942       17.796328       16.302952
 H        20.451111       17.356865       15.588353
 H        19.967773       18.740211       16.081537
 O         3.374206       -9.314125       16.145796
 H         3.412003      -10.198201       16.751076
 H        -4.222383        8.181584       18.753160
 O         2.686424       20.744368       22.121803
 H        11.929490       19.587959       26.126133
 H         3.516446       21.308195       22.274904
 O        10.605520       25.144056       29.709284
 H         9.348480       20.155106       26.347191
 H        10.600461       24.678457       28.792664
 O        21.723558       -5.722957        8.560572
 H        20.744478       -5.379697        9.280401
 H        17.975954        2.238388       14.525744
 O         3.259199        3.205475       11.304852
 H         5.720509        4.877306        6.324582
 H         3.385168        3.485841       12.239680
 O        13.500657        1.059820        5.430866
 H        13.300923        1.952038        5.127590
 H        13.115707        0.397690        4.773558
 O         8.857584        2.453668       14.640039
 H         8.198731        3.134070       14.416207
 H         8.458919        1.614746       14.213637
 O        -5.557945       26.901438       27.302309
 H        -6.241193       26.637608       26.628794
 H        -6.131439       26.987743       28.077309
 O        14.722512       -1.897367       14.735269
 H        15.298742       -1.382569       14.142049
 H         1.870093        8.406611        6.645405
 O         4.095172        4.286679        5.655893
 H         3.317945        4.874299        5.643364
 H         4.136175        3.824923        4.716395
 O        -0.485149       28.854328       14.351190
 H        -1.274068       28.631960       14.885336
 H         0.162666       29.007940       15.132345
 O        22.211576        5.499981       13.964573
 H        21.539665        5.802557       14.588300
 H        21.721409        5.347735       13.080580
 O         9.774199       10.886760        8.789343
 H         9.844163       10.252585        9.604196
 H        19.174496       12.785727        9.538482
 O         8.670003       -4.732274       18.322113
 H         9.664268       -4.809262       18.156866
 H         7.873027       -2.837667       24.211121
 O         7.209420       34.821091       31.568357
 H         7.050487       35.332302       32.391678
 H         8.739288       27.535429       21.158531
 O        11.296167       11.777652       21.210587
 H        10.919154       11.781740       20.292755
 H        11.391721       10.900883       21.669235
 O         8.087914       16.564325        5.445633
 H         7.689294       17.442867        5.793273
 H         7.818569       16.426901        4.482873
 O        17.415197       12.944743       30.553658
 H        17.168602       13.842226       30.926914
 H        19.074776       12.583198       30.810307
 O        17.941319        9.438744       31.015963
 H        17.625685        9.962401       31.799637
 H        17.092031        9.006914       30.620596
 O        11.955305       12.669661       31.618822
 H        17.052757       16.298527       15.883401
 H        11.251535       13.325634       31.445992
 O         9.299995       21.955427        9.707760
 H         9.016283       21.060053       10.105303
 H         9.064988       12.404154       13.738609
 O        10.084970       13.234380        5.705346
 H         5.336303       -3.888841       16.516205
 H        10.572124       10.388029        4.782516
 O         7.053534        0.025583       25.276731
 H         6.190599        0.074380       25.688507
 H         7.312652       -0.973869       25.301470
 O        12.668454       -0.259108        8.069213
 H        12.807790        0.434300        7.344450
 H         7.460797       -1.728214        5.060180
 O        15.292579       24.313091       17.292147
 H         8.633902       27.499537        4.771987
 H        16.271881       24.509880       17.247911
 O        19.809088       -4.877017        9.872732
 H        18.933939       -4.640487        9.362933
 H        19.369776       -5.261779       10.699815
 O         7.358954       27.945265        9.715510
 H         6.860974       29.265890        5.898332
 H         6.556056       22.240347        5.524401
 O        -7.574301       10.848372        5.441310
 H        -8.155503       10.748396        4.643092
 H        -6.536752        3.319728        8.500379
 O        17.886963        1.752318       29.710291
 H        17.414234        1.045836       30.204729
 H        18.826550        1.629313       29.997917
 O        16.834547        2.671251       18.020674
 H        16.853249       15.431129       32.471298
 H        17.686821        2.146145       18.023550
 O         6.563747       -0.584710       22.296467
 H         6.018642        0.203937       22.145515
 H         6.734194       -0.481784       23.300840
 O        -3.981740        2.911745       10.353445
 H        -3.525530        3.561174        9.792530
 H        -3.990282        3.164857       11.345898
 O         6.128607      -19.258984       11.231942
 H         5.496383      -18.626699       11.628602
 H         7.039199      -18.832027       11.118659
 O        -0.831348       12.833856       20.606524
 H        -0.865950       13.657722       20.136524
 H         3.747343       25.162476       26.723598
 O         6.310023      -24.008816       28.619272
 H         6.791749      -24.591402       29.316517
 H         5.713260      -24.496893       28.010027
 O       -11.833239       17.879869       29.454638
 H       -12.704669       17.507570       29.110300
 H       -11.092206       17.374863       29.060772
 O        -2.140754        5.519757       31.609095
 H        -1.250089        5.932525       31.691868
 H         3.523220       -9.619561       23.205561
 O         8.589126       19.886606       31.437973
 H         8.057060       19.122053       31.744667
 H         8.933197       20.237278       32.334320
 O         9.428636        7.831099       18.649361
 H         8.954026        8.180892       19.450457
 H        13.176424        3.750690       21.085058
 O        13.537571        1.234562       15.981387
 H        11.933413        4.204034       16.785341
 H        11.808805        4.121787        5.798472
 O         8.825665       -0.764815       10.370049
 H         9.243227       -2.523129       10.265315
 H         9.808232       -0.436158       10.360393
 O         2.543121        4.125073       20.471060
 H         3.125014        4.869782       20.331078
 H         2.432714        3.726801       19.558458
 O        13.462133       13.832970       23.319460
 H        12.567596       13.471448       23.466480
 H        13.882398       13.460565       22.486675
 O        14.070334       -3.635916       29.409750
 H        16.650139       -2.243637       24.644526
 H        14.256392       -2.767899       29.032564
 O        22.047628       16.171764       26.255001
 H        21.030994       16.373301       26.187490
 H        25.256044       16.924032       26.041609
 O        10.854456       -2.067974       18.485676
 H        10.960567       -1.147607       18.226519
 H        10.204803       -2.044643       19.240749
 O        -2.648036        5.080827       18.614153
 H        -2.034990        4.395491       18.980337
 H        -3.041560        5.370995       19.489929
 O        -3.713104      -11.825755       23.446213
 H        -4.575313      -11.447466       23.737385
 H        -3.894047      -12.372722       22.647678
 O         7.384336       13.489067       30.355900
 H         8.264540       13.041404       30.585844
 H         6.994182       14.497277       29.624363
 O        16.691721      -15.782761       12.588850
 H        23.392242      -11.266409       16.909489
 H        10.676850       -1.255023       14.418159
 O        12.785911        2.934030       20.619991
 H         7.101750       11.269212       23.764328
 H        13.490236        2.428184       20.223637
 O        17.461134        6.527145        9.431211
 H         3.093649        0.255685        4.482507
 H        17.185383        7.234867        8.756573
 O         3.614984        6.370713       24.204250
 H         3.670412        6.775840       25.253984
 H         2.839729        6.955210       23.754652
 O       -12.256011       26.243065       27.104927
 H       -11.941095       26.469057       28.020571
 H       -13.175068       25.904139       27.112667
 O       -13.599950       16.748617       24.765905
 H       -14.940421       16.533197       24.380548
 H       -12.965840       16.056431       24.551918
 O         0.929153       18.525454       18.522940
 H         1.719035       18.442448       19.138247
 H         0.511794       17.629732       18.847563
 O         3.062554      -20.455097       28.374025
 H         5.310837      -12.401452       24.850290
 H         3.571889      -20.435566       29.763628
 O         4.559539      -15.402860       25.161968
 H         5.257328      -14.728516       24.861877
 H         4.523306      -15.182853       26.147688
 O         8.663417       17.708788       18.235853
 H         8.719851       17.641798       17.229593
 H         9.399309       17.162415       18.573896
 O         3.265014       -2.477387       28.134432
 H         6.950362        7.856606       29.512533
 H         3.741990       -2.327541       28.990025
 O        -3.348274       17.201719       25.195669
 H       -11.044875       14.607509       24.454052
 H        -3.400407       18.189293       25.249611
 O         5.145402        3.584819       18.305918
 H         4.991232        4.483222       17.996979
 H       -11.245900       -4.371272       27.952528
 O        -6.637928       -2.248216       14.380873
 H        -6.673750       -3.021664       13.669325
 H        -7.152230       -2.545108       15.148631
 O        10.015203        0.754226       17.779724
 H         9.829296        1.275795       18.663692
 H         9.163594        0.238169       17.864809
 O        11.226446       19.796110       25.510664
 H         9.785135       14.398696       30.015701
 H         1.518586        2.200106       18.443151
 O        -4.581241       -5.135157        5.877264
 H        -4.390302       -6.142822        5.788784
 H        -3.364640        4.627834       15.599564
 O        13.800912       12.057247       17.344004
 H        13.442638       11.153687       17.219128
 H        13.126410       12.706434       16.975000
 O         9.795704        4.385343       27.632027
 H         1.215877        4.934327       31.667614
 H         8.901524        4.706129       27.764179
 O         8.130375        8.617832       20.785374
 H         7.134539        8.630799       20.714846
 H         8.401237        8.249768       21.654552
 O         5.398603       -4.317927        5.554508
 H         5.067646       -4.503497        4.659587
 H         4.158930       -0.985136        6.477124
 O         5.626462       26.501123        5.658912
 H         8.283873       25.278875        7.642017
 H         4.870984       26.939034        9.741664
 O        -0.817495        2.354639       11.691439
 H        -1.662466        2.654971       11.366778
 H        -9.811188       -7.916355       11.951603
 O        -3.183330       22.367340       25.376989
 H        -3.923468       22.935184       25.795507
 H        -3.293363       22.541718       24.409531
 O        11.422894       -2.405355       22.230345
 H        10.708581       -1.819309       21.748507
 H        11.302945       -3.393051       21.998501
 O        12.987594        6.995990       28.522821
 H         6.647469        7.840724       27.488749
 H        15.756474        8.033586       28.205351
 O         2.717402        8.210852        7.132588
 H         3.457825        8.049174        6.483698
 H         9.312201       13.612519        6.229889
 O         7.965065       12.800025       26.716761
 H        23.858118        4.429323       23.943388
 H         7.158273       12.446456       27.177746
 O       -17.316833        3.906368       15.858459
 H         1.335401      -19.494659       13.761016
 H         5.854671        3.091179       17.786938
 O        17.278564       -4.943103       12.173311
 H        16.744629       -4.670221       13.059649
 H        22.584446       -6.106446        9.079333
 O        13.612707       17.365843        7.591091
 H        13.042251       16.759474        7.090394
 H        15.626723       14.136651        9.598264
 O         5.041724        7.778910        5.716922
 H         5.389605        7.456433        4.851501
 H         9.611480        7.544781       10.832141
 O         8.042033       -3.919553       22.697289
 H         7.610995       -4.673682       23.162622
 H         8.998719       -4.109289       22.791416
 O         5.086217       19.322647       31.443478
 H         9.946970       21.822990       29.947767
 H         5.512058       18.453753       31.280607
 O         8.479141        7.456714       30.152882
 H         9.143280        7.919864       30.718885
 H         8.638631        6.483865       30.309896
 O        13.161120       24.132500       30.854845
 H        13.816223       24.711660       30.487762
 H        24.281569       16.976173       28.167919
 O        10.279615        7.620678       24.041925
 H        10.476227        7.073048       23.273821
 H         8.158830        9.242463       24.411758
 O        -0.511348        7.186313       25.197165
 H         4.486451        6.782585       23.681173
 H        -0.822403        6.294241       24.890728
 O        12.616270       -2.202239        5.515700
 H        12.713824       -3.012440        6.120942
 H        13.911180        2.870676       12.479645
 O        20.314636       -4.291978       20.305767
 H        19.712387       -3.625729       19.961081
 H        20.332043       -5.088978       19.701145
 O        12.634371       -3.782831       14.357562
 H        13.115421       -2.995951       14.722407
 H        11.727970       -3.444969       14.344070
 O        17.435972       20.484978        8.923415
 H        17.465406       20.692421        7.912838
 H        18.273064       23.818476        8.582608
 O         4.124200       -2.771614       30.681347
 H         4.232849       -2.004856       31.293621
 H         3.336037       -3.193917       30.993710
 O        14.678173       17.315495       28.492224
 H        12.168406       17.802919       31.098396
 H        16.296061       16.088840       27.390486
 O        21.041008      -10.008931       28.810268
 H        19.530716       -7.939650       25.345055
 H        21.427895      -10.018867       27.908239
 O        19.944584       26.170712        9.957464
 H        22.695810       19.980558       12.882932
 H        19.660286       24.877285       12.489199
 O         5.502259        0.534539       12.679390
 H         4.801283        0.899648       13.251870
 H         7.107002        0.485104       13.255893
 O        11.421844      -10.489290        8.551973
 H        11.694417      -10.265835        7.618167
 H        11.685260      -11.440641        8.720849
 O         9.710320       17.974636       21.272692
 H         3.309743       12.401081       21.948538
 H         9.590360       17.369616       22.105104
 O         5.128857       -4.145348       13.399275
 H         5.015367       -4.223754       14.372950
 H         2.371860       -2.085689       28.244101
 O        -2.743933        2.106242       31.250135
 H         0.708921        1.198722       24.460178
 H        -3.038192        1.979209       32.148132
 O         1.671813       21.270544       31.251970
 H         1.091073       21.163982       32.036018
 H         0.948384       21.441982       30.456381
 O         7.851951      -12.246682        9.332470
 H         6.743293       10.432900       11.674608
 H         5.132673       10.356856        9.945481
 O        -0.256810       19.286247        5.527678
 H        -0.565458       19.120657        4.573347
 H        -0.282978       18.493015        6.094319
 O         4.764374       -8.625539        6.469747
 H         2.218118      -12.971426       14.643055
 H         4.810535       -8.740340        7.476110
 O         3.976697       11.922388        6.363202
 H         4.251257       11.165881        5.800074
 H         2.959354       11.828654        6.184454
 O         3.656283      -16.556253       19.206446
 H         3.932624      -17.531534       18.984272
 H         2.694811      -16.625214       19.358242
 O       -13.148555        8.030989       27.238655
 H       -13.810563        7.539326       26.691675
 H       -11.389148        7.634161       26.959417
 O        12.372908       -9.402476       10.900098
 H        11.619542       -4.693539        6.539584
 H        11.965936       -9.613313       10.037663
 O        10.523176        3.475155       12.771870
 H         9.853774        3.079172       13.420902
 H        16.064508        3.976558       17.169489
 O         0.405955       23.421032       27.651457
 H         0.567182       23.154871       26.715715
 H         0.016333       24.329367       27.605211
 O        15.282701        3.389588       28.928856
 H        16.006851        4.019897       28.837851
 H        15.262210        3.040051       29.860117
 O         2.650996       25.630232       21.902222
 H         2.605822       24.687799       21.583691
 H         2.337089       25.551468       22.806061
 O        12.355202       13.967000       15.842340
 H        12.594558       14.893374       16.076876
 H        11.383707       13.891961       15.965714
 O        15.138414        3.033298       24.961170
 H        15.428511        3.024556       25.902704
 H        15.866150        3.447034       24.317558
 O         5.439589        2.957701       31.415136
 H         6.438344        2.772276       31.165043
 H         5.436461        2.872266       32.375309
 O        16.248730       -2.052346       21.227390
 H        15.279072       -1.910398       21.564949
 H        16.613096       -2.806421       21.803106
 O        -5.499147        6.004833        7.988163
 H        -6.207173        6.601501        8.289546
 H        -0.269932       16.823536        7.963406
 O        23.462034        3.600034        7.946843
 H        20.323269       10.375478       14.894867
 H        25.915548       11.463875        9.121601
 O        13.663103       -5.378330       27.293344
 H        14.082138       -0.965241       23.293310
 H        14.285280       -5.056816       26.646084
 O        11.093797       -5.195309       21.986441
 H        10.610476       -5.958680       21.594460
 H        11.901857       -5.523959       22.508263
 O         9.823741       16.451315       27.332142
 H         4.145955       16.362158       26.329617
 H         8.878802       16.502592       26.953613
 O        19.666544        3.419266       27.373058
 H        19.942629        2.813903       28.105894
 H        20.541258        3.953945       27.302246
 O         2.255227       10.474167       24.180372
 H         3.197726       10.407729       24.481562
 H         1.775868        9.057389       23.539846
 O        18.851704       -2.219190       19.387566
 H        19.125042       -1.492868       18.782608
 H        19.454416       13.570728       26.097803
 O        11.897615        6.312889       12.713187
 H        11.033854        6.334765       12.113745
 H        11.449417        6.394087       13.539802
 O         2.653377       15.799730       27.237385
 H         2.755872       14.827651       27.314810
 H         7.550411       10.977190       27.963188
 O         4.569955        7.084076       31.570633
 H         4.000052        7.913969       31.415062
 H         4.797079        7.036040       32.536961
 O         8.418383       -2.738192       20.239470
 H         8.407588       -3.569426       19.756811
 H         8.137860       -2.991684       21.177704
 O         0.723221        5.093641       10.306554
 H         1.541517        5.600943       10.023161
 H         0.514604        5.276572       11.219727
 O         5.747490       17.402216       11.858876
 H         5.718955       16.953482       10.959489
 H         3.317176       15.766298       21.075327
 O         3.091515       -7.740068       12.324308
 H         2.760428       -6.849853       12.058550
 H         0.259382       -8.457203       10.888711
 O        14.756651       28.039476        7.373778
 H        15.393550       28.735741        7.105956
 H        13.902351       28.466339        7.108903
 O        11.388597        5.864599       25.897371
 H        10.838574        5.285117       26.603079
 H        11.988720        5.345824       25.310444
 O        15.203925       14.064487        6.438134
 H        14.368737        1.727827       15.606806
 H        15.657310       14.183189        7.312259
 O        -2.320249       19.261616        9.227201
 H        -1.850083       18.487345        8.722652
 H        -2.145283       19.914616        8.479693
 O         1.115758      -13.938504       19.687719
 H        -3.695640        1.450348       25.623865
 H         0.277278      -13.355787       19.639349
 O         9.274488       29.942356       31.027472
 H         5.259718       25.116791       32.635693
 H         9.375553       30.000418       32.014076
 O        -3.964699       17.621191        5.515122
 H        -3.652200       17.556049        4.601158
 H        -4.773369       17.047651        5.506774
 O         9.639042      -24.078857       24.208548
 H         9.402873      -23.170954       24.009897
 H         8.846774      -24.418583       24.659445
 O         8.680819       12.878943       12.957698
 H         9.273517       13.568341       12.534300
 H        10.423622       17.011890       11.653487
 O        12.379464       16.165859       30.205843
 H        17.911722       -2.318523       19.297550
 H        11.045688        9.017036       23.551769
 O        16.743389       21.146189        6.257624
 H        16.046484       20.579027        5.917822
 H        16.358984       22.031475        6.131289
 O         7.229271       19.089993       24.149738
 H         7.663256       19.303799       25.052124
 H         7.898973       18.436892       23.804850
 O        19.909107       12.236982       31.224873
 H        21.225647       13.004395       30.860872
 H        19.765543       12.459717       32.184589
 O        13.020817       11.729246        6.130439
 H        12.210002       11.207606        5.913402
 H        12.737093       12.281393        6.898676
 O         3.569632       -5.286489       27.807964
 H         3.223091       -5.899210       28.530436
 H        13.948973        0.515678       16.546919
 O         2.885300       11.724577       14.100687
 H         4.507758       24.004915       27.334602
 H         3.696929       11.572605       14.614241
 O        11.792738       -6.737616       16.019711
 H        11.844004       -5.839912       16.512400
 H        13.178731       -6.454243       14.299968
 O         7.441614       -0.738420       18.832447
 H         7.520316       -1.524073       19.416258
 H         6.491323       -0.435447       18.783756
 O        -7.811152        8.967537       14.755017
 H        -7.544477        9.354193       13.868583
 H        13.494963       14.683891        5.966063
 O        -6.730489      -16.937321       24.463360
 H        -5.871439      -17.339294       24.136398
 H        -9.103203      -17.122982       22.342865
 O         0.697544       17.890728       31.470362
 H         0.176970       17.806299       30.621586
 H        -0.003805       17.961411       32.133305
 O        10.197431        8.867002       31.671452
 H        10.543170        8.565405       32.625462
 H        11.466494        1.333980       30.741596
 O         6.760196       -3.163768       16.832611
 H        12.438490      -10.279897       11.404821
 H         6.848341       -2.295513       17.243174
 O        -7.374645       14.719469       21.894468
 H        -6.684853       14.478643       21.190205
 H        -8.057397       14.082146       21.678827
 O        15.291661       13.012364       15.177925
 H        15.009372       12.620825       16.106077
 H        14.458552       13.197453       14.709831
 O         5.182647       -3.451544       22.644970
 H         5.681962       -3.999123       21.956604
 H         5.550559       -2.553745       22.366577
 O        23.106773        3.940173       24.386801
 H        22.257380        4.560975       26.057364
 H        11.531282       15.676135       30.358110
 O        12.696415       15.251282        6.091169
 H         8.862877        3.123029        7.025856
 H         9.647591       10.807506       15.463984
 O        11.605059        9.712182       23.042034
 H        12.279299        9.098695       22.625566
 H        10.621576        7.037591       24.870653
 O         1.533054        5.212328        6.488711
 H         2.564117       -6.549346        8.865546
 H        12.460911       -2.557151        4.597215
 O        26.265860       11.110162       28.818829
 H        26.873878       11.696386       28.395004
 H        25.951508       10.495147       28.145098
 O         2.232482       15.411111       31.475636
 H         1.705107       16.161087       31.171200
 H        14.313731       18.120424       28.010172
 O        18.317991        4.701413       30.807199
 H        19.130188        3.959490       31.088835
 H        18.558533        5.592063       31.177307
 O        -2.758622      -24.808136       13.257811
 H        -2.976603      -24.948206       12.285996
 H        -2.132258      -25.525736       13.410192
 O       -13.748039       11.200825       26.224037
 H        -4.181307       11.773854       30.019005
 H       -12.891646       12.420542       27.240305
 O         9.004770       18.030886       29.277248
 H         5.702132       18.518309       28.990387
 H         9.176534       19.009680       29.549849
 O         2.252836       14.849496       20.119843
 H         1.311755       14.951839       19.804672
 H         2.747717       14.717957       19.317768
 O        20.127262       14.118690        5.628989
 H        18.475452       11.476151        8.001559
 H         7.640533       11.531452        5.179082
 O         0.471465      -19.157221       13.461605
 H         5.374758       10.031212       21.231470
 H        -1.816774      -12.725418       20.740820
 O        -9.892890       24.861584       26.810127
 H         0.683345       23.530281       17.889341
 H       -11.703424        8.779793       12.453806
