# Supplementary material for: Revealing the molecular interplay of coverage, wettability, and capacitive response at the Pt(111)-water solution interface under bias
Source: Commun Chem. 2025 Feb 24;8:58. doi: 10.1038/s42004-025-01446-w (PMC11850831; doi:10.1038/s42004-025-01446-w)
Supplement: Supplementary file 11 — Supplementary Data 8 [file 42004_2025_1446_MOESM11_ESM.txt]

1295
 Cell param a = 1.4568340245202959E+01  b = 2.5233000000000001E+01 c = 3.9336151612843501E+01
 Na       16.456757       -4.100681        5.383419
 Na       18.467098       31.011198        7.162975
 Na       13.096214        8.762651       28.298660
 Na       -9.394392       10.128874        5.101856
 Na       14.644288        2.495613       30.984224
 Na       -1.088653       23.462814       31.502419
 Na        7.729244        2.590357       22.967575
 Na       22.701828       11.946884       29.683231
 Na      -15.569139        3.334349        9.104827
 Na        4.830268       -2.452131        9.809737
 Cl       -3.086978        8.226268        4.791902
 Cl        1.722432        2.245052       25.094955
 Cl      -11.353992        7.659470        8.993427
 Cl        7.517311        2.351120       16.258234
 Cl        6.176297       -7.055387       11.884890
 Cl       15.885942        2.114527       16.740185
 Cl        8.067730        6.381570       21.736753
 Cl       -0.181141       13.417374       24.104160
 Cl        1.259073      -15.651828       27.206865
 Cl      -14.521040       12.438846        5.739542
 Pt        0.000000        0.000000        0.000000
 Pt        0.000000       19.625700        0.000000
 Pt        4.856113        0.000000        0.000000
 Pt        4.856113       19.625700        0.000000
 Pt        9.712237        0.000000        0.000000
 Pt        9.712237       19.625700        0.000000
 Pt        2.428057        1.401840        0.000000
 Pt        2.428057       21.027599        0.000000
 Pt        7.284170        1.401840        0.000000
 Pt        7.284170       21.027599        0.000000
 Pt       12.140334        1.401840        0.000000
 Pt       12.140334       21.027599        0.000000
 Pt        0.000000        2.803690        0.000000
 Pt        0.000000       22.429501        0.000000
 Pt        4.856113        2.803690        0.000000
 Pt        4.856113       22.429501        0.000000
 Pt        9.712237        2.803690        0.000000
 Pt        9.712237       22.429501        0.000000
 Pt        2.428057        4.205530        0.000000
 Pt        2.428057       23.831200        0.000000
 Pt        7.284170        4.205530        0.000000
 Pt        7.284170       23.831200        0.000000
 Pt       12.140334        4.205530        0.000000
 Pt       12.140334       23.831200        0.000000
 Pt        0.000000        5.607380        0.000000
 Pt        4.856113        5.607380        0.000000
 Pt        9.712237        5.607380        0.000000
 Pt        2.428057        7.009220        0.000000
 Pt        7.284170        7.009220        0.000000
 Pt       12.140334        7.009220        0.000000
 Pt        0.000000        8.411070        0.000000
 Pt        4.856113        8.411070        0.000000
 Pt        9.712237        8.411070        0.000000
 Pt        2.428057        9.812900        0.000000
 Pt        7.284170        9.812900        0.000000
 Pt       12.140334        9.812900        0.000000
 Pt        0.000000       11.214900        0.000000
 Pt        4.856113       11.214900        0.000000
 Pt        9.712237       11.214900        0.000000
 Pt        2.428057       12.616700        0.000000
 Pt        7.284170       12.616700        0.000000
 Pt       12.140334       12.616700        0.000000
 Pt        0.000000       14.018400        0.000000
 Pt        4.856113       14.018400        0.000000
 Pt        9.712237       14.018400        0.000000
 Pt        2.428057       15.420200        0.000000
 Pt        7.284170       15.420200        0.000000
 Pt       12.140334       15.420200        0.000000
 Pt        0.000000       16.822100        0.000000
 Pt        4.856113       16.822100        0.000000
 Pt        9.712237       16.822100        0.000000
 Pt        2.428057       18.224001        0.000000
 Pt        7.284170       18.224001        0.000000
 Pt       12.140334       18.224001        0.000000
 Pt        1.668448       19.614695        2.255857
 H         0.317164       21.608555        9.422783
 Pt        6.535356       19.680021        2.323322
 H        -3.299048        0.315329       17.377590
 Pt       11.304290       19.687138        2.443770
 H        12.909289       19.699173        3.200724
 Pt        4.134021        1.348748        2.336483
 H         4.566306       -8.161463        9.411304
 Pt        4.044511       21.031862        2.286219
 Pt        8.964712        1.455803        2.310753
 H         8.074516        5.704123        3.163328
 Pt        8.976747       21.041859        2.346809
 Pt       13.721931        1.444844        2.367202
 H        15.344823       -1.403325        3.257219
 Pt       13.799345       21.048130        2.247302
 Pt        1.582464        2.784986        2.283747
 H         0.762470        1.382545        3.231040
 Pt        1.600292       22.412014        2.352010
 H         3.124701       22.236660        3.287758
 Pt        6.532590        2.852955        2.375879
 H         3.179540        2.803359        3.142148
 Pt        6.456206       22.408457        2.384431
 H         8.071168       22.416569        3.294285
 Pt       11.314910        2.869955        2.298620
 H        13.034961        5.563777        3.198116
 Pt       11.427640       22.448835        2.189750
 H         8.257011       25.224129        3.153750
 Pt        4.113103        4.187737        2.330436
 Pt        4.042139       23.817884        2.284200
 H         5.581915       23.741400        3.272014
 Pt        8.921350        4.225349        2.285579
 Pt        9.021341       23.755028        2.298659
 H        10.464637       18.255476        3.238581
 Pt       13.783195        4.136785        2.354001
 Pt       13.756313       23.787643        2.276982
 H        17.874851       25.242809        3.309667
 Pt        1.619562        5.595073        2.251715
 H         3.273992        8.446314        3.212833
 Pt        1.669778        0.016165        2.352103
 Pt        6.417865        5.605139        2.364213
 H        -1.831715        0.242726       11.289020
 Pt        6.531224       -0.047112        2.306796
 Pt       11.334621        5.617997        2.275121
 H         5.722178        1.419523        3.207629
 Pt       11.391824        0.012175        2.339989
 Pt        4.162932        7.033416        2.320702
 H         3.267397        5.554983        3.164790
 Pt        9.021844        7.015942        2.395465
 H        10.477613        1.333918        3.245064
 Pt       13.743340        7.057530        2.324636
 H        15.330536        6.945938        3.180298
 Pt        1.625492        8.408549        2.340627
 Pt        6.521490        8.404719        2.278486
 Pt       11.372026        8.401276        2.366115
 Pt        4.139462        9.809145        2.313632
 H         5.576757       12.566031        3.169222
 Pt        8.996567        9.781443        2.259094
 H         8.068801        8.420870        3.257477
 Pt       13.729869        9.818251        2.281709
 H        15.353781        9.800381        3.226762
 Pt        1.599729       11.168041        2.286062
 H         0.841341       12.653344        3.199832
 Pt        6.524003       11.201844        2.297053
 H         8.174712       11.149306        3.192171
 Pt       11.306255       11.267040        2.267126
 H         7.665848       15.561731       18.353622
 Pt        3.993589       12.662784        2.300813
 Pt        8.955393       12.620983        2.319390
 Pt       13.705437       12.652546        2.238681
 Pt        1.590845       14.027687        2.330442
 H         0.784783       15.338098        3.220903
 Pt        6.437031       14.018192        2.282931
 H         3.225734       11.176880        3.190510
 Pt       11.347906       14.025022        2.302077
 H        12.915995       11.157668        3.183668
 Pt        3.991484       15.438558        2.296438
 H         5.567337       15.469295        3.155532
 Pt        8.840734       15.404393        2.411804
 H        10.385106       15.153386        3.310181
 Pt       13.764657       15.449549        2.336442
 H        12.911920       16.775949        3.238325
 Pt        1.698508       16.825274        2.337191
 Pt        6.521564       16.848055        2.269910
 Pt       11.321572       16.805365        2.228912
 Pt        4.090030       18.238573        2.257204
 H         5.661607       18.278845        3.185349
 Pt        8.890707       18.271944        2.332492
 H         8.075326       14.024920        3.269997
 Pt       13.763444       18.257538        2.354038
 H        15.426538       18.209240        3.227853
 Pt        1.674416       19.678249       34.777519
 H         2.474303       23.828369       33.881660
 Pt        6.462551       19.729162       34.666718
 H         7.336138       23.745470       33.751694
 Pt       11.241502       19.595238       34.757381
 H        12.073511       18.270151       33.763874
 Pt        4.113907        1.499950       34.753273
 H         2.488426        1.519377       33.929359
 Pt        4.004043       21.039417       34.781654
 Pt        8.861379        1.456637       34.666191
 H         9.734861        2.818320       33.786953
 Pt        8.952757       21.030674       34.728294
 Pt       13.724080        1.439579       34.689205
 H        12.453634        1.849403       33.626640
 Pt       13.693962       21.004379       34.848511
 Pt        1.590694        2.851121       34.797150
 H         0.004679        5.593365       33.894764
 Pt        1.597484       22.429001       34.794785
 H        -0.011099       22.394716       33.863194
 Pt        6.447897        2.871555       34.739422
 H         5.186811        0.620322       33.615154
 Pt        6.488239       22.470522       34.760174
 H         5.108633       20.137362       33.636059
 Pt       11.342795        2.825820       34.723808
 H        12.108933        7.025298       33.870113
 Pt       11.408552       22.420671       34.765202
 H         9.811816       22.405508       33.820614
 Pt        3.998789        4.277975       34.678585
 Pt        4.085860       23.838766       34.777672
 H         5.256918       23.702295       26.418690
 Pt        8.747470        4.207115       34.718971
 Pt        8.923244       23.881502       34.671539
 H         9.762106       25.307968       33.771267
 Pt       13.756672        4.172534       34.737831
 Pt       13.723475       23.826328       34.695816
 H        14.588281       25.247013       33.820850
 Pt        1.621427        5.691238       34.759750
 H         7.556821        7.658794       33.684235
 Pt        1.610993        0.032710       34.720074
 Pt        6.369132        5.634701       34.731819
 H        11.423770        4.362372       32.535595
 Pt        6.475106        0.042777       34.642632
 Pt       11.294700        5.631277       34.753578
 H         9.654174        5.555436       33.895184
 Pt       11.305623       -0.003072       34.783306
 Pt        3.982548        7.114468       34.706093
 H         9.651563       11.183978       33.820961
 Pt        8.776759        7.072938       34.748344
 H         4.160353        5.664114       33.657719
 Pt       13.832791        7.061447       34.778973
 H        17.003965        9.940464       33.761707
 Pt        1.653942        8.482162       34.776619
 Pt        6.447256        8.500171       34.771503
 Pt       11.280986        8.424454       34.757385
 Pt        4.062129        9.913006       34.667923
 H         4.775138       14.029953       33.804867
 Pt        8.862503        9.804151       34.782631
 H         4.887316        8.420460       33.778057
 Pt       13.747682        9.851608       34.758644
 H        12.036601      -11.282128       27.735020
 Pt        1.653322       11.310163       34.728180
 H         0.028305       11.188839       33.816700
 Pt        6.446540       11.249768       34.814415
 H         7.361879       15.493995       33.792847
 Pt       11.265805       11.223801       34.734516
 H        12.099737        9.796377       33.840511
 Pt        3.981934       12.645793       34.734764
 Pt        8.904826       12.616672       34.697292
 Pt       13.700352       12.629922       34.681774
 Pt        1.640312       14.063322       34.784134
 H         2.665344       18.639973       33.707420
 Pt        6.430558       14.075824       34.741329
 H         7.218087       12.599205       33.864628
 Pt       11.358899       14.010761       34.699734
 H        14.606125       14.041439       33.852554
 Pt        4.012681       15.517884       34.711739
 H        10.921090       17.291615       26.652267
 Pt        8.863239       15.439152       34.800484
 H         9.809208       14.244886       33.836391
 Pt       13.765336       15.473680       34.678101
 H        14.627903       16.886871       33.819065
 Pt        1.678125       16.893919       34.785652
 Pt        6.363417       16.858200       34.711353
 Pt       11.338430       16.866365       34.719639
 Pt        4.085915       18.252638       34.737549
 H         7.339753       18.272860       33.831062
 Pt        8.882132       18.237560       34.780933
 H        12.133058       15.461903       33.792938
 Pt       13.763619       18.268021       34.696198
 H        14.575544       19.744949       33.903217
 Pt        3.238057        0.000000       37.046959
 Pt        3.238057       19.625700       37.046959
 Pt        8.094180        0.000000       37.046959
 Pt        8.094180       19.625700       37.046959
 Pt       12.950294        0.000000       37.046959
 Pt       12.950294       19.625700       37.046959
 Pt        0.810001        1.401840       37.046959
 Pt        0.810001       21.027599       37.046959
 Pt        5.666113        1.401840       37.046959
 Pt        5.666113       21.027599       37.046959
 Pt       10.522247        1.401840       37.046959
 Pt       10.522247       21.027599       37.046959
 Pt        3.238057        2.803690       37.046959
 Pt        3.238057       22.429501       37.046959
 Pt        8.094180        2.803690       37.046959
 Pt        8.094180       22.429501       37.046959
 Pt       12.950294        2.803690       37.046959
 Pt       12.950294       22.429501       37.046959
 Pt        0.810001        4.205530       37.046959
 Pt        0.810001       23.831200       37.046959
 Pt        5.666113        4.205530       37.046959
 Pt        5.666113       23.831200       37.046959
 Pt       10.522247        4.205530       37.046959
 Pt       10.522247       23.831200       37.046959
 Pt        3.238057        5.607380       37.046959
 Pt        8.094180        5.607380       37.046959
 Pt       12.950294        5.607380       37.046959
 Pt        0.810001        7.009220       37.046959
 Pt        5.666113        7.009220       37.046959
 Pt       10.522247        7.009220       37.046959
 Pt        3.238057        8.411070       37.046959
 Pt        8.094180        8.411070       37.046959
 Pt       12.950294        8.411070       37.046959
 Pt        0.810001        9.812900       37.046959
 Pt        5.666113        9.812900       37.046959
 Pt       10.522247        9.812900       37.046959
 Pt        3.238057       11.214900       37.046959
 Pt        8.094180       11.214900       37.046959
 Pt       12.950294       11.214900       37.046959
 Pt        0.810001       12.616700       37.046959
 Pt        5.666113       12.616700       37.046959
 Pt       10.522247       12.616700       37.046959
 Pt        3.238057       14.018400       37.046959
 Pt        8.094180       14.018400       37.046959
 Pt       12.950294       14.018400       37.046959
 Pt        0.810001       15.420200       37.046959
 Pt        5.666113       15.420200       37.046959
 Pt       10.522247       15.420200       37.046959
 Pt        3.238057       16.822100       37.046959
 Pt        8.094180       16.822100       37.046959
 Pt       12.950294       16.822100       37.046959
 Pt        0.810001       18.224001       37.046959
 Pt        5.666113       18.224001       37.046959
 Pt       10.522247       18.224001       37.046959
 O         2.623375       -4.784578        7.727394
 H         3.585364       -4.468727        7.840310
 H         2.183413       -4.402397        8.567139
 O       -13.654922        5.378832       17.385696
 H        -9.072821       10.821501       28.642994
 H        -7.784824        8.106029       26.624512
 O       -10.932011        9.814450       18.796904
 H         6.924735       -1.116762       22.590643
 H       -10.817122       10.278617       19.677238
 O         2.918084       12.828403       21.288895
 H        -0.197568       14.475216        5.507669
 H         3.264166       13.171174       22.122433
 O        14.125564       20.760033       27.141823
 H        14.507528       19.954845       26.796787
 H        13.421396       20.451546       27.742270
 O        24.993547       20.250502       30.304585
 H        24.987022       19.334272       30.678837
 H        27.633596       14.215555       25.652464
 O        -2.399169       -0.381482       11.764004
 H         6.292025        0.759197        9.907626
 H         1.861177       -9.359281        5.895868
 O         4.322789       15.765736       10.476457
 H         6.576901       17.913988       17.438967
 H        -4.760546       11.019722       11.728316
 O       -15.589263        2.231030       13.355411
 H       -16.481850        2.371810       13.718769
 H        -1.637592       -2.372883       15.624522
 O         9.854188       -4.535389       21.690174
 H       -13.985753       11.903079       18.516430
 H        14.359605      -10.266626       30.604397
 O        -5.722679        2.945004        8.363290
 H        -5.955498        3.907061        8.441068
 H        -5.704486        2.573505        7.484183
 O       -13.394059       -0.471429       17.902695
 H        -0.744852       -5.541448       20.331810
 H       -13.498136        0.523697       17.646086
 O         6.456713      -14.118293       28.596783
 H         4.145740       11.180119        9.626147
 H       -12.157897       -1.357695        6.329412
 O        -5.011261        3.321786       18.829092
 H        -4.711424        3.830457       18.085325
 H        -5.865397        3.720151       19.074955
 O        -2.069649        1.707708       19.248268
 H        -4.052182        9.703769       12.110691
 H         2.437670       19.076921        7.646661
 O       -20.333206       -1.226394       11.635628
 H       -20.548464       -0.981390       12.573749
 H       -19.801424       -2.047179       11.718057
 O        12.630652       -2.599932       17.407452
 H        13.500113       -1.222423       18.562412
 H        13.386090       -3.234499       17.459904
 O         6.720870      -10.531669       23.600962
 H         4.278613      -16.133211       18.796839
 H         3.816926       -4.845028       20.706074
 O         4.610743       10.411196        9.183684
 H         3.725434       -1.926739       12.646244
 H        -2.723083       14.030718       29.387032
 O         6.746168       -4.351209        5.471967
 H         4.571302      -18.862465       19.578602
 H         4.853362       -9.052072       11.229456
 O         1.571204       12.532387       11.864331
 H         4.704311       14.866049       10.415051
 H        -2.836413       17.872448        7.424532
 O        23.112392       -0.148024       14.455423
 H        22.617474       12.349977       13.121711
 H         6.666357        8.798133       30.264891
 O         9.138262       -2.229378        6.095107
 H        10.421939       -2.445370        9.989245
 H        12.794957       -2.175010        5.245173
 O       -13.766729       15.372940       14.567784
 H        -4.855094        5.482984        5.054234
 H       -12.891533       15.767245       14.795510
 O        -4.202127       16.948271       10.901989
 H        -4.767160       16.726540       11.676102
 H        -4.620766       17.638147       10.344144
 O        -1.475731       19.375448       29.449131
 H        -0.811397       19.399731       30.203598
 H        -2.237139       19.898802       29.747328
 O         5.579522        7.212379        5.706870
 H        20.275042        4.694236       15.419805
 H        14.002357        8.497745        6.441507
 O        29.962040      -12.431589       18.849798
 H        31.685843       -9.046714       22.567102
 H        29.803429      -11.850666       18.085758
 O         7.269272        8.124720       27.471964
 H        -1.204029        2.206850       12.409130
 H         5.876760       28.552267        8.620466
 O        10.126008        5.613553       11.624047
 H         6.773297        9.008082       10.224615
 H         2.083485        5.659517       15.708994
 O         1.356753       -1.171990       21.949856
 H        -4.026334        4.246795       25.039825
 H         6.142895       -2.407917       18.123329
 O         7.698346       -6.608839       20.777868
 H         6.846547       -6.913170       21.253521
 H         8.116304       -5.891159       21.271908
 O        -8.969279        4.030881        7.996497
 H       -12.688984      -22.281422       28.398186
 H        -0.037276      -17.559858       15.715647
 O        16.959192       -0.936685       24.434467
 H         2.451416        5.120148       14.264702
 H        16.927780       -0.183296       25.064808
 O         7.126341       14.635272       20.924545
 H         6.988065       14.729589       21.888674
 H         0.309083        8.498602       11.762536
 O         8.479536        0.195578       19.650005
 H        20.842352       18.143148       29.220098
 H         7.909289        0.890193       20.023935
 O        19.620245        8.023101       16.898628
 H        17.923698       20.983252       19.400494
 H        18.087299       16.728445       17.251734
 O         4.956392        0.568914       30.665442
 H         4.807452        0.744354       29.732758
 H         4.215399        0.063170       31.030567
 O        22.381300      -14.248479       25.475166
 H        22.905962      -13.747093       24.802097
 H        22.318354      -13.351688       19.470583
 O        19.669493        3.415761       23.746368
 H        19.164574        4.018959       23.121452
 H         6.521611       -3.709373       13.864302
 O        15.861279        3.193198        5.648939
 H        15.641480        3.710187        4.829637
 H        16.864506        3.339867        5.695829
 O        11.874793       13.919371       12.683087
 H        12.235887       13.912863       13.599364
 H        11.501135        9.808419       25.414064
 O         8.385112       -0.342815       26.510448
 H         8.663094       -0.680660       27.376337
 H         7.541315       -0.783089       26.335598
 O        17.845331        1.691389        7.817248
 H        18.611370        1.565134        7.158741
 H        17.944233        2.647449        8.108348
 O         5.392354        5.518743       15.019598
 H        -2.494783       21.268969       10.701485
 H         4.434028        5.567962       15.259061
 O        11.593229       17.094730       18.689413
 H        12.526750       16.812460       18.973011
 H        10.922592       17.062765       19.420748
 O        13.524098        0.727686        8.483609
 H         5.133650      -11.952820       18.371483
 H        14.031645        0.924788        7.673896
 O         7.119371       12.185145       13.358665
 H        -2.713772       17.386375       16.543680
 H         7.173677       12.254111       14.335632
 O        17.557026       14.286087       23.882963
 H        -7.700177       -2.828130       21.201988
 H        18.001144       14.552858       24.678722
 O        10.005867       -7.736726       31.468092
 H         5.783280       -3.005177       32.636093
 H        10.645977       -8.152523       32.104801
 O       -11.128242       20.084236       19.856213
 H       -10.290250       12.260366       23.770773
 H         2.547637       14.964299       32.606853
 O         1.712843       -3.869272       14.427517
 H         1.195314       -3.297565       13.792854
 H         7.946190      -17.248079       18.239044
 O       -15.853071      -22.240469       26.269119
 H       -16.429583      -22.762707       25.679955
 H       -15.195153      -22.847992       26.659914
 O         6.449367        2.406928       20.937580
 H         6.731770        3.071323       20.266535
 H         5.724362        1.935784       20.493015
 O         0.596021       -7.184003       16.202923
 H        -0.166064       -9.573017       13.031784
 H         1.290276       -7.869469       16.512388
 O         7.843999       12.830109        9.468722
 H        10.926521       27.766769       10.436071
 H         7.792164       13.747222        9.175451
 O         6.702058       -0.209307       22.948174
 H        12.770281        4.289646       31.666801
 H         7.523452        0.034912       23.438320
 O        -6.284981        8.201729        5.960037
 H        -5.612298        7.796486        5.399501
 H       -12.164263        7.342831        5.450773
 O        12.811213        3.418794       21.310743
 H        22.950987        6.831988       27.933022
 H        34.024876        7.168851       17.418743
 O         4.672237       -7.429713       18.412649
 H         3.861547      -15.143875       16.479713
 H         1.257095       -3.000029       19.461199
 O       -14.643951        7.950031       18.043365
 H       -15.539712        8.340919       18.137383
 H       -12.975326        4.065904       21.452482
 O         1.944911       21.979387       28.325615
 H         1.063657       21.833704       27.879530
 H         9.345829       17.928389       32.118988
 O        18.370821       10.862037       31.486422
 H        21.224180       14.537756       30.641960
 H        18.152077       12.262526       30.982191
 O         9.770337        8.161194       31.587416
 H         9.777726        7.948225       32.571434
 H         3.182834       18.937807       25.470882
 O        -6.969912       16.522038        5.326370
 H        17.071709      -11.256472       19.774649
 H        -6.716462       16.208553        4.407291
 O         8.803975       -8.506876       12.935957
 H         8.304803       -9.236143       13.440428
 H        -8.100451        4.371820        7.739718
 O         5.829252       26.970215        6.108099
 H         6.162440       27.682035        6.700170
 H         6.190225       26.079197        6.312912
 O         0.315619        1.648081       10.689847
 H        -4.227133        6.652246       15.247077
 H        -0.005143        0.962376       10.073944
 O       -14.847100       14.364901       17.044853
 H        -6.659402       12.380856        4.718474
 H       -15.091890       15.009983       17.750856
 O        17.154676       -3.646949       25.425093
 H        16.352734       -4.193772       25.532209
 H        17.655043       -4.165289       24.810686
 O         0.569977      -13.208586       31.000584
 H        -0.124423      -13.597802       30.423113
 H         0.282158      -13.236188       31.944136
 O        18.129059       13.061406       15.568391
 H        18.183786       13.371500       16.503191
 H        12.447318       14.605890       12.247919
 O        -2.346391        6.488143       28.085901
 H        -2.246163        5.814796       28.772240
 H         1.999769        1.152207       27.196848
 O         1.248060       21.583923        9.852790
 H        -4.082631       13.189599       12.260480
 H         1.119276       20.661854       10.279254
 O         2.314298       17.982029        7.672406
 H         4.451490       16.388411        5.956366
 H       -13.621467       29.900723       11.776517
 O         4.457547       -1.763329       12.036237
 H         5.202032       -1.840279       12.676726
 H         9.709313       10.872050       20.902296
 O        27.874149       -6.999918       21.985264
 H        28.725973       -7.448861       22.082367
 H        32.197533       -1.170452       21.641373
 O         2.451386       11.290410       24.942116
 H         2.111536       10.670325       25.635630
 H         1.894461       12.053911       25.090433
 O         5.630733        4.248627       11.371312
 H         8.822346        0.353099        5.547265
 H         6.229733       -1.156331        5.198415
 O         6.512160       21.443737       10.840096
 H         6.851298       21.830273       11.678498
 H         8.802498       21.312464       11.745135
 O        17.855509       -0.661153        8.891980
 H        16.976612       -0.943138        8.606488
 H        17.814800        0.305427        8.595953
 O        26.285719       11.264695       24.898008
 H        25.476913       11.757143       24.653580
 H         6.089971        6.309818        5.781899
 O        -4.354187       10.794134       18.201426
 H        -3.996362       11.323705       17.484121
 H        -4.314534       11.324126       19.074013
 O        -3.705080       14.888868        6.203631
 H         9.401583       10.525206        7.884245
 H        -4.490124       14.308756        6.088268
 O         8.403217        8.690458       13.046729
 H         8.792963        9.563608       12.070232
 H         7.460050        8.444415       12.981888
 O        -8.816822        1.579753        9.851642
 H        -6.317161       17.286345        5.464021
 H        -5.716733        1.028937       10.046667
 O        14.379604       -2.694307        6.197040
 H        12.361550      -11.490931       21.643768
 H        12.108995        4.137641        7.017873
 O        11.797634       33.712780       17.737734
 H        11.495525       33.035458       18.356470
 H        12.464648       22.242933        9.046039
 O        30.589857        8.219966       20.307043
 H        24.826696       -5.017189       22.414038
 H        30.719728        9.117171       20.777370
 O        -3.482114       17.634209        6.707824
 H        -3.524291       16.664667        6.462217
 H         4.169926       13.604985       13.979121
 O        13.370748       21.929087        8.654614
 H        16.795233       16.629063        4.569374
 H        19.769924       13.070809       13.076908
 O         8.249915        8.724367       17.688412
 H         8.867748        9.352983       18.180027
 H         3.708993       -1.954538       27.812824
 O        -1.110817       -6.431844        8.259440
 H        -0.866704       -7.371788        8.410619
 H        -0.805939       -6.330412        7.311973
 O         8.963832       -3.372756        8.807712
 H         9.187355       -2.992186        7.929305
 H         8.000017       -3.456540        9.002778
 O        -4.884596      -12.578866       11.964100
 H        -1.447285       -4.228189        8.375380
 H        -5.370018      -11.973399       11.338809
 O       -22.124548       -3.021106       13.363344
 H       -22.470873       -2.188045       13.756577
 H       -13.107171       -1.232052       22.945024
 O         5.231386      -12.077070        9.788962
 H        18.633648        2.944476       31.634033
 H        18.556948       -6.248281        4.385402
 O        12.906918      -15.896470       22.415854
 H        14.946791      -17.265963       18.966055
 H         7.729228      -15.027656       24.920950
 O        24.352839        1.134305       10.376166
 H        24.295351        0.355326       10.980987
 H        24.956345        5.880372       10.700994
 O        18.362852        6.081971       23.165680
 H        18.697624        6.636391       22.429628
 H        18.459913        6.744987       23.891432
 O         8.008087       12.610469        5.686992
 H        21.574587        4.666877       25.348381
 H        14.449718       10.440961       16.289967
 O        35.061062       -7.353240       28.342930
 H        35.942234       -7.451867       27.871887
 H        22.655699       -7.953554       12.560405
 O        14.043476       16.059515        8.420289
 H        12.057094       19.685946       17.430300
 H        14.341681       15.840537        7.471929
 O        14.316654        4.749288       30.986542
 H        13.952674        4.771306       30.045250
 H        14.539632        5.649784       31.282803
 O        27.109947       14.241794       31.128319
 H        27.082699       13.266140       31.326118
 H        23.576401       17.259583       27.995100
 O         7.817849        5.596874        8.743808
 H         7.405320        7.841928        5.705173
 H         2.994225      -17.977097       14.049345
 O        10.247114       14.994796        9.362132
 H         9.607811       15.476836        8.654416
 H        10.608854       15.789171        9.994079
 O         0.337402        6.690602       24.835115
 H         0.235222        7.659370       24.617414
 H        -5.663709        2.523032       30.612085
 O         3.592915       13.297842       30.593672
 H         4.608680       13.493108       30.494043
 H         3.163206       14.163093       31.089687
 O        11.821896      -11.759803       28.609007
 H         9.142718      -24.659632       19.078676
 H        24.955544       13.693041       23.604338
 O       -15.163558      -18.623215        6.062924
 H       -15.753874      -18.476372        5.272193
 H        -2.823461      -17.240635        9.560182
 O        10.129216       29.372196       25.938412
 H        23.947798       25.551014       14.373171
 H        16.683941       38.204380       28.323093
 O         5.722047       -7.034009       22.445768
 H         5.292651       -7.959718       22.456940
 H        11.932150        7.194118       25.369896
 O        26.637419        8.839458       30.804844
 H        25.324436        8.551244       31.280125
 H        27.591902       24.865395       25.031250
 O        25.567604       -4.111011       27.726767
 H        25.657383       -4.460920       28.674419
 H         1.368659       -5.342545       31.426949
 O         9.814171       16.893763       21.138353
 H         9.176185       17.625902       21.080542
 H        10.368718       17.086626       21.939148
 O        -2.401006       12.866651       16.201578
 H        -1.686222       13.556592       16.385807
 H       -13.887146       -0.052228       15.100952
 O        11.216469       -8.459293       25.868780
 H        10.703020       -8.320753       25.058950
 H        15.759542       -9.861515       28.664185
 O         0.255804       30.275938       11.166508
 H        -0.498618       29.812887       11.557690
 H         4.747918       23.023916       15.205397
 O        -1.317234       25.955553        5.334424
 H        -1.422870       26.147144        4.363915
 H        -1.665876       25.009695        5.365129
 O       -13.555737      -22.830727       21.216154
 H       -13.296803      -23.278776       22.064417
 H        -8.894085      -17.687044       16.306219
 O         3.118967       -2.645046       18.221474
 H         2.413028        8.076531       30.693096
 H         2.563824       -1.855308       18.002300
 O         4.276740      -15.016162       15.613190
 H         5.067457      -22.919994       15.959232
 H         2.661024      -12.489020       15.428699
 O        15.610771       -8.882882       24.158419
 H        14.753344       -9.343289       24.105459
 H        15.598572       -8.100312       24.756409
 O         5.072038        7.531002       21.055208
 H        12.260769       17.908155       29.145752
 H         5.432051        8.473146       21.044291
 O        18.075806        3.339343       27.172247
 H        22.098911       16.624784       29.721188
 H        17.762955        3.106492       26.266638
 O        -4.861415       10.006273       11.562954
 H        -5.393982       11.975980        6.608438
 H         0.974455        5.323629        8.429274
 O         6.258500       19.844646       14.706074
 H        -0.388800       10.980891       27.982826
 H         9.903357       34.639774       22.688709
 O         1.891657        8.895905       30.423058
 H        10.080587        3.137146       22.362240
 H        -3.652767        4.919576       23.262577
 O       -15.017653       20.296032       23.601387
 H       -14.852582       19.695461       24.360506
 H       -11.348127        0.296701       12.210722
 O         9.494987       -2.472798       19.149488
 H         8.756629       -1.903029       19.399191
 H         4.420897       -2.686554        7.106933
 O        14.429836       -5.357653        5.393249
 H        19.480324       -0.751325       14.512483
 H        14.334411       -6.186575        4.875546
 O        14.568572       -0.130868       14.393376
 H        14.272823        0.725635       13.908309
 H         7.688324       19.905077       19.386887
 O         8.141088       15.975116       30.068878
 H        12.683254        6.080821       27.328171
 H       -17.717896       15.658186       23.209778
 O       -16.476757      -13.879677        8.137024
 H       -15.520666       -9.305537        5.220213
 H       -16.695347      -12.135450        8.607303
 O         4.506616        5.802458       18.757702
 H       -13.050808       12.960932       10.959546
 H         5.913570        4.599524       18.679590
 O        -0.885715       10.613125       15.706606
 H        -1.156966        9.770720       15.296308
 H        -6.380664       16.422922        7.148032
 O        20.549587       -1.673750       19.425449
 H        20.799370       -0.730924       19.467813
 H        19.682825       -1.684408       19.990038
 O        -3.053909        8.851974        9.134209
 H        -3.976706        8.860188        8.892444
 H        -2.275187       10.466286        8.399404
 O        -3.205896        6.266799       19.082495
 H        -2.663699       -3.045993       17.846165
 H        -4.185906        6.088502       18.938511
 O         6.970379       -2.912562       22.192715
 H         7.876049       -3.252152       22.393253
 H       -13.694879       -0.519593       18.830275
 O         4.789916       11.559677       23.326685
 H         4.596841       10.735977       23.740858
 H        22.657005        0.564110       14.942357
 O         7.474189        0.005916       31.307386
 H         6.309622       -7.086258       23.284725
 H         7.548298        0.297695       32.236996
 O         7.211003        8.411047       24.294952
 H         0.393706        4.555169       17.336830
 H        -7.304770       21.409271       31.302988
 O        18.556271        0.575229       13.768737
 H        19.020876        1.380026       13.429605
 H        18.275963        0.914378       14.641021
 O         0.578734       -6.142621       13.703856
 H        -0.387155       -5.944874       13.774369
 H        17.010212       -7.799500       21.636911
 O        -1.043149       11.028122       28.705820
 H        -1.687569       11.791703       28.671307
 H        -5.028831       23.291384       16.572325
 O         2.509224       16.487471        5.532493
 H        -2.311122        2.376116       18.575714
 H         2.116545       15.430484       10.664600
 O       -17.871277       16.660236       23.288546
 H       -17.027018       17.142288       23.241119
 H        11.603850       -0.447449       28.326639
 O        26.491896        9.520437       12.570111
 H        16.380472        8.910476       29.392376
 H        27.367462        9.741779       12.056868
 O         6.705638       -0.840555        5.996493
 H        -7.212692      -14.405077       15.787517
 H        19.063732       -1.356470       22.212055
 O         3.865490       -3.572565       15.672328
 H        10.986808       23.795086        9.036984
 H         4.414828       -4.378731       15.563729
 O         9.744930       21.188963       11.971025
 H        10.070683       23.173395        5.821317
 H         9.758255       26.663179        5.395999
 O        30.357975      -14.874337       17.325926
 H        30.249805      -15.861200       17.487446
 H        31.294889      -14.736305       17.620607
 O        18.464472       19.558744        5.192295
 H        19.383617       19.961250        5.228292
 H        21.967915       20.140179        5.508086
 O        18.710419       10.116304       27.350506
 H        18.697939        9.295839       27.841654
 H        17.774805       10.397878       27.443209
 O         4.647312      -11.219533       17.913643
 H         3.968179      -10.918869       18.554544
 H        14.967641       -1.943453        6.362844
 O        13.289764       20.490534       20.090157
 H        19.018040       18.725237       18.678379
 H        12.537246       20.010342       19.155657
 O         3.570213      -13.441133        5.616860
 H         3.269019      -12.816537        4.911098
 H        -4.596311        7.167733       22.249716
 O        11.784492       17.100792       28.769615
 H        14.472808       25.370363       25.193785
 H        11.701164       16.370783       29.435783
 O        15.189535       14.603346       30.170399
 H         5.945107        7.074541       21.152048
 H        10.944647       11.983838       31.477955
 O        15.550509       -6.397216       10.763672
 H        16.002321       -6.762230        9.980120
 H        20.718056       -4.658590       10.983130
 O        -0.395112       15.422865        5.855772
 H         6.327359        3.578295       11.565305
 H        -1.151452       11.051729        7.552372
 O        16.002493        0.078089        5.861926
 H        16.466145        0.927423        5.991698
 H        15.082665        0.346878        5.577835
 O        15.669602       -1.920231       12.398470
 H        15.364744       -1.157182       12.929893
 H        14.930870       -2.270296       11.866855
 O        -0.624275       16.360090       19.142576
 H        -0.242651       17.172289       19.595760
 H        -0.680963       15.660067       19.840389
 O        11.713130      -11.698844       22.381422
 H        12.322034      -11.809350       23.145340
 H         1.074779        1.368444       11.221871
 O        -3.120475       11.896659        5.252529
 H        -2.230399       12.266403        5.020222
 H        -3.713698       12.090970        4.483155
 O         8.857538       22.888515       15.974657
 H         7.111900       22.673759       16.641314
 H         8.799069       23.518442       15.183854
 O        26.371378       -5.678859       18.371950
 H        27.107250       -6.630068       11.621402
 H        26.252472       -6.755394       18.537170
 O        12.131201       20.494934       11.301611
 H        11.983482       20.812225       12.217932
 H        -0.058967       14.844241       16.209412
 O         9.555922        2.422477       21.885963
 H         9.698341        2.597157       20.945372
 H        10.405720       -4.819369       20.919497
 O         7.720286       35.247169       31.289059
 H         7.004629       35.319134       31.971884
 H         3.960823       34.939548        8.896391
 O         4.719682       20.792330       23.112846
 H         4.988178       19.892210       22.822937
 H         5.503206       21.310617       22.766901
 O         5.827083       13.472033        6.889766
 H         5.356238       13.509129        8.866554
 H         5.093596       12.870098        6.613569
 O        16.810131       18.911047       25.619209
 H        16.762550       18.797468       26.604460
 H        26.508709       11.494825       32.567757
 O        20.694550       13.859380       30.137093
 H        20.450102       14.329455       29.308195
 H        23.373964       16.445852       30.613520
 O        11.544112        9.040525       26.042665
 H        17.437708       11.743608        6.287038
 H        10.756259        9.260636       26.610823
 O        11.871570       23.430731        5.165445
 H        11.830366       23.561085        4.178891
 H         2.276769        2.941626       12.747048
 O         8.283580       15.771706       17.597303
 H        16.910942       -1.751333       24.991978
 H         7.194499       13.102750        6.040711
 O        11.208094        1.359801       31.302692
 H        11.523239        1.004153       32.167130
 H        11.167563        2.327498       31.620014
 O        12.203496        4.942512        7.685229
 H        12.850560        5.453297        7.105803
 H        13.984061       -2.874379        7.109934
 O        32.176399       16.718094       21.925739
 H         7.919474       31.525957        8.105618
 H        36.606846       14.376184       24.123463
 O        17.728207       -8.972915       13.604835
 H        17.748632       -8.023761       13.430674
 H        17.776817       -9.383162       12.728143
 O         5.346669       23.769728       15.009521
 H         5.305677       29.687607       12.279306
 H         8.997615       22.170416        5.593591
 O        -9.259688       16.146767        6.377713
 H        -8.427604       16.367603        5.814679
 H        -4.156809        4.383152        5.849990
 O        18.662485        6.264015       27.942108
 H        18.598688        6.078041       28.906521
 H        19.548731        5.877369       27.587059
 O        24.854156       -6.914909       14.394898
 H        15.160910       17.222450       26.761320
 H        25.730732       -7.209858       14.703850
 O        25.797361       -2.077452       23.758923
 H        13.362828       -6.200242       22.582279
 H        25.711634       -3.051475       23.729294
 O        -1.483079       -7.360600       11.197755
 H        -2.075107       -7.978261       10.700496
 H        -5.447569       -3.410239       18.971375
 O        13.610802      -24.525551       22.793383
 H        13.870982      -23.649014       22.514137
 H        15.353745      -25.665438       21.705585
 O         6.803148        4.143738       18.493216
 H         6.693192        3.569381       17.680977
 H        10.108879       38.532883       28.181936
 O        11.020749      -24.659718       24.733227
 H        10.555805      -25.438875       24.404968
 H         6.430544      -31.135935       13.861667
 O       -16.451921       21.388948       31.605844
 H       -17.353666       21.165075       31.327089
 H       -16.148932       20.863297       32.373859
 O        -6.226826        2.219281       29.881464
 H        -6.648407        1.408700       30.375566
 H        -1.983433      -22.573088       20.689695
 O        14.476239       24.638927       28.234104
 H        14.537919       23.869642       28.852970
 H        13.983372       24.407587       27.414799
 O        10.911407        7.486925       22.321718
 H        11.300678        7.201953       23.179556
 H        18.176044        5.445695       18.642971
 O         8.452508       -6.612426        9.823543
 H        20.768076        7.461352       11.277261
 H         5.156253        1.627477       10.615976
 O         4.887153       -3.343004        7.683978
 H        12.656528        0.307520        8.176771
 H         5.629832       -3.626765        7.042250
 O        -3.445182        1.110644       14.025901
 H        -3.172838        0.511799       13.292323
 H        -3.273442        0.626942       14.841149
 O         3.735256       10.617851       12.126905
 H         4.114957        9.917858       11.584788
 H         3.427869       10.078670       12.879387
 O        10.315313        0.240735       17.439163
 H        21.646141       -5.503936       15.271346
 H        18.522482       -6.574686       27.954950
 O        35.066650       23.367100       25.686979
 H        34.726562       23.797318       24.888325
 H        24.913864       13.955968       25.101696
 O        14.895853       -4.314531       16.756975
 H        15.137772       -3.689795       18.211187
 H        14.901498       -5.261961       16.853088
 O        -8.176513       10.743986        7.065164
 H        -6.288745        9.791578        9.036266
 H        -0.461275        9.876970        5.730888
 O        -9.251454      -10.045906       27.848019
 H       -10.069291      -10.397772       27.427446
 H        -9.340069       -9.033613       27.957296
 O        14.191958        7.412424       31.406704
 H         9.693720        7.148105       31.131502
 H        14.974964        7.895675       30.918251
 O        13.950857      -17.388313       14.972643
 H        19.291210       -7.901263       19.280203
 H         5.900887      -14.574954        7.919327
 O        16.153332        5.043957       21.402412
 H         6.735369        8.013318       28.354784
 H        15.810900        1.811446       20.460630
 O        12.405987       18.034056       15.988112
 H         5.357440        7.187173        4.751199
 H        13.255159       17.558550       16.045586
 O         5.968268        2.039970       27.410530
 H         6.118074        1.961859       26.470623
 H         3.442268       -3.085823       17.410727
 O        -6.441049       27.234011       25.129038
 H        -6.155144       26.402290       25.588707
 H        -5.854407       27.850399       25.562582
 O        -5.752134        5.939438       28.227722
 H       -16.980448        8.677102       22.314259
 H       -12.521743       14.116918       24.093639
 O         6.566498       17.615854       24.809671
 H         6.344414       18.436850       25.296347
 H         7.461404       17.311062       25.076550
 O         4.131879      -26.371897       27.488764
 H         9.606623      -19.413570       27.682962
 H         3.480717      -25.722219       27.828495
 O         7.095657       -6.822288       30.964136
 H         6.255145       -6.329394       31.172247
 H         7.668303       -6.151109       30.563660
 O         9.363631       20.039368       16.017605
 H         3.953053       11.105395       15.325214
 H         9.743226       19.445913       15.276607
 O         1.314432       -7.061793       19.718573
 H         3.149312       10.210910       31.183832
 H         1.751366       -7.644866       19.070250
 O        -4.735346       13.491870       24.395353
 H        -7.873335       10.775422       27.698236
 H         6.469375       10.786216       20.564552
 O         9.943758       11.746540       20.577021
 H        10.367076       12.231845       21.358078
 H       -14.431913      -10.707157       21.342407
 O        -9.667264        1.096206       18.643150
 H       -10.590868        0.799104       18.525782
 H        -9.342500        1.141562       17.722980
 O        12.571268        2.632921       16.746763
 H        12.261116        3.214473       16.031679
 H        13.509796        2.466332       16.538546
 O        13.695117       25.045727       25.716379
 H        12.845016        8.341798       31.207150
 H         9.811652       -7.597248       13.853490
 O       -11.467703       -1.958574        5.982532
 H       -11.385621       -1.741162        5.024725
 H         5.578463        7.497874        9.830895
 O         8.506871        6.147071       18.681459
 H         8.363357        6.273113       19.683990
 H         7.861296        5.421507       18.504307
 O        11.348866       -1.368264       28.606182
 H         4.168461       10.548878       32.347664
 H        11.289456       -1.346194       29.598307
 O         7.216331        9.931771       10.100207
 H         0.044339        6.846822       10.074402
 H         6.420781       10.432359        9.774614
 O         3.181822      -17.394421       13.265503
 H         2.802462      -17.981482       12.552495
 H        -1.053394       -4.990502        5.387150
 O         9.431746       26.121624        6.160968
 H        10.150748       20.432076       11.492670
 H         8.068074       17.436125       17.347845
 O         7.229714       -0.829142        9.299409
 H         7.834566       -1.439206        9.746083
 H       -13.844675      -13.727959        9.642067
 O         3.192011       19.237455       28.138590
 H        11.171179       23.345861       22.781776
 H         2.907181       19.302679       29.079393
 O        11.079024       -5.338595       23.921331
 H        10.518957       -5.375863       24.751644
 H        11.894672       -5.896277       23.958300
 O        11.794072        3.973136       31.743536
 H         8.076642       14.963661       20.821890
 H        19.687714       -4.687935       26.381844
 O       -11.934439        0.798345       11.619042
 H       -11.956774        0.270882       10.795485
 H         7.806864       15.290071       16.906342
 O         0.540627        8.119125       12.605403
 H        17.721077       12.172647       27.582451
 H         1.333850        8.493484       12.957503
 O        -8.108357        7.583891       10.320693
 H        13.590548      -26.660240       14.589750
 H        11.755825        5.833258       19.882835
 O         7.906664       -4.832064       18.544491
 H         8.127273       -5.477671       17.789539
 H        14.661793       -6.893729       10.727421
 O        26.302048       20.699648        5.789426
 H        26.178253       21.068813        4.878833
 H        21.047873       20.876427        4.507411
 O        -4.844072       11.756256        7.488248
 H        -3.916036       11.726851        7.083201
 H         3.104482       -3.635217       15.040290
 O        21.589237       -9.977303       14.498590
 H        20.736029      -10.435631       14.223479
 H        21.385784       -9.069144       14.776668
 O         0.553733       19.360165       31.564140
 H         6.220575       15.345401       24.132965
 H         0.743882       18.525600       32.024937
 O         6.740488        5.891477       32.326000
 H         7.725607        5.967103       32.343277
 H         6.557037        4.990580       31.918390
 O         8.249962       21.164709       31.392544
 H         8.468471       21.122477       32.368252
 H        35.004070       10.879302       21.937256
 O        10.736326        2.532767       28.038416
 H        10.809279        2.768656       27.093666
 H        11.918661        3.499962       28.794954
 O         1.062716        3.307513       28.789736
 H         5.050194        2.470469       27.532413
 H         1.103554        4.204368       28.455605
 O        18.451948        3.962667        5.559211
 H        19.138500        3.256356        5.444766
 H        21.803799       -1.095472        8.376700
 O        38.440380       -5.326779       26.292149
 H        37.985039       -4.630978       25.687649
 H        39.029819       -4.686017       26.888300
 O        11.713202        3.147276       10.535650
 H        14.863132       -9.248760        9.035188
 H        11.219563        3.834609       11.050454
 O        15.772093       12.185403        9.136161
 H        15.405793       11.967919        8.249502
 H        12.065269       24.019527       11.320364
 O         2.485915       -4.040576       31.580925
 H         1.977282       -3.205157       31.553635
 H         2.568276       -4.199174       32.546310
 O        17.187473       15.195674       31.651501
 H        12.240814       14.593155       32.013966
 H        23.389650        9.357038       27.717808
 O        30.569778       -9.416684       27.783682
 H        21.048567      -16.964987       23.665600
 H        30.653473      -10.254972       27.245083
 O        22.018137       18.171103       17.041462
 H        15.302150       18.052845       15.220038
 H        23.750599       22.503099       24.879848
 O         8.401747       -3.336961       24.735912
 H         7.528553       -2.935956       24.930515
 H         7.589686       -6.691824       10.300463
 O        12.432756      -11.249428        8.949601
 H        11.365313      -10.813212        9.092476
 H        13.149390      -10.600036        8.590046
 O        17.454058       16.250736       16.701267
 H         0.260877        6.066203       17.685177
 H        17.123400       15.552994       17.321754
 O        -3.530652        3.962971       23.154919
 H        -2.698607        3.711001       22.663744
 H         1.951904       -6.315415       19.782770
 O        -1.141765        0.411911       30.560299
 H        11.005644       -3.102228       27.685118
 H        -0.830420        0.324439       29.648109
 O         1.207966       23.454426       30.719883
 H         1.672145       22.942713       29.965317
 H         1.630159       24.362080       30.808661
 O         4.767535      -11.319585       13.294237
 H        10.131733        6.465002       12.132675
 H        -3.324625        9.271098       17.906336
 O         6.943501       30.180775        5.415272
 H         7.931309       30.055006        5.544712
 H         6.634187       29.528770        4.747533
 O        11.301604       -2.025387        9.801801
 H         1.148256      -17.673227        9.253732
 H         2.412499       -7.617788        6.747219
 O        -6.362895        3.681520       12.828429
 H        -5.925612        4.253125       12.141202
 H        -7.081513        4.239831       13.179952
 O         2.819549      -16.386669        6.110365
 H         3.003105      -16.713274        7.018994
 H         1.879434      -16.113243        6.201817
 O        -9.254887       -5.408400       25.750372
 H        -9.583157       -4.992495       24.933285
 H        -4.528835        8.145889       15.504007
 O        12.277438       -4.768880       14.031697
 H         7.645247       -1.207127        5.881363
 H        12.335569       -3.782979       14.248319
 O        18.620193       -1.308055       21.366133
 H        13.518724        0.204981       21.968027
 H        27.011753       10.170181       22.200127
 O         1.941822       26.155184       31.381853
 H         1.953724       26.067463       32.360439
 H         2.588897       26.906660       31.230827
 O        17.820807        7.550084       25.379854
 H        17.996378        6.976492       26.162786
 H        16.912394        7.850288       25.576958
 O        -0.968871       24.446054       19.417894
 H        -1.500645       26.202097       18.901707
 H        -1.869730       24.470346       19.862068
 O         6.877720        9.831617       15.658613
 H         7.141453        9.175302       16.359009
 H         5.862162       10.013267       15.802425
 O        15.313976        6.439506       27.732925
 H        16.168297        6.882741       27.862331
 H        13.886295        9.391355       23.873610
 O         5.952210        3.399297       31.155140
 H         6.542169        3.210631       30.391821
 H         6.242508        2.725635       31.790064
 O        23.670071      -12.325434       31.515888
 H        24.194128       -4.489768       30.626741
 H        23.411949      -12.709531       32.403572
 O       -12.521482        6.403985        5.444926
 H       -12.680853        6.017179        4.537562
 H        11.486403       19.764141        5.775105
 O        24.141054        4.919165        5.831130
 H        16.967308       12.043208       21.507854
 H        16.981201       12.043571       11.808085
 O        17.245773      -10.299135       19.539825
 H        16.221836        7.506652       20.887878
 H        17.638832       -9.853120       20.294176
 O        21.155258       -3.022586       17.317736
 H        15.201474       -4.040226       15.846124
 H        21.713697       -3.886494       17.610872
 O        20.665707       10.175903       21.215818
 H         7.846039        7.737558       23.909388
 H         8.617491       18.635849       27.173388
 O        23.671270        9.847031       22.403307
 H        26.172796        0.896494       24.016445
 H        22.898197        9.485894       22.903574
 O        -8.741864        7.506946       12.886762
 H        -8.513951        6.900259       13.575156
 H        -9.750371        7.720026       13.045315
 O        26.776878        5.762161       16.339079
 H        16.892096        5.291230       22.066996
 H        13.751296        3.564634       21.225296
 O        10.186590        7.510233       14.803249
 H         7.175476       11.283072        7.225091
 H         8.943348        8.121264       13.667957
 O         9.703502        9.795216       27.857210
 H         9.656710       10.784228       27.618847
 H         3.778695        4.270971       27.003616
 O         2.963979        6.313903       30.999462
 H         2.917832        5.342814       30.877310
 H         2.937982        6.310991       31.995682
 O        18.957891       -6.701640       31.304657
 H        19.078535       -6.765968       32.300877
 H        19.029394       -7.655419       31.086605
 O        -0.705481        9.994905       10.538203
 H        -0.813286        9.239003        9.909171
 H        -1.076846       10.821868       10.219646
 O        -0.713161       15.683084       12.150400
 H        -0.955186       16.654255       12.072463
 H        12.724803       11.996859       16.085976
 O         1.254181       -9.577911       10.309979
 H         0.500915       -9.790385       10.916370
 H        -2.983271      -10.747321        5.711855
 O        12.346412       28.508039        5.659875
 H        12.638357       27.557266        5.765520
 H        12.846525       28.763445        4.858017
 O        16.680285        0.624050       27.989103
 H        10.064947        5.292062       30.871962
 H        15.865389        0.131835       28.200785
 O         8.974790        9.522104        8.261796
 H         9.798287      -11.646000       14.378935
 H         8.360928        9.269112        7.477649
 O        -3.639756       25.121845        7.940711
 H        -4.096196       25.233303        7.088474
 H        -4.054089       25.803465        8.541937
 O        -7.029754      -13.012678       16.008196
 H         1.191267        6.383146       24.441595
 H        -6.106855      -12.538173       15.800332
 O         5.828585       21.885307       31.723360
 H         6.499913       25.227081       31.043613
 H         4.859866       21.703560       31.562475
 O        -5.564868       18.844194        5.675943
 H        -4.695940       18.494759        6.055013
 H        -5.476970       19.077391        4.727636
 O        11.873187      -18.890789       24.900890
 H        12.707774      -19.370991       24.947306
 H        12.391269      -13.361172       25.276903
 O         1.983731        3.604305       13.376052
 H         1.649964        3.189394       14.211548
 H         8.654908       12.575662        9.002608
 O         8.408325       17.702595       27.384857
 H        26.974468        6.709629       16.187613
 H        17.625114       10.328815       22.665031
 O        19.180328       17.508606        8.544122
 H        19.557020       16.873554        7.832863
 H        17.876009       17.556326        8.148940
 O         6.953321       12.326741       19.154737
 H         9.100285       20.922052       15.637979
 H         7.075841       13.133039       19.667456
 O        26.371893       11.546641       31.573475
 H        28.966305        7.630415       32.368446
 H        26.791563        9.814907       30.784971
 O         9.695560       13.401628       15.342721
 H        10.565301       13.144122       15.744831
 H         7.436153       12.368950       16.961361
 O        -0.550939      -11.015820       20.739340
 H        -0.067501      -11.698350       20.189474
 H         8.699468       -5.669662        9.667742
 O         0.169327        7.589394        9.431357
 H         8.979575       38.863899       27.033043
 H         0.348800        6.517340        5.766152
 O         4.270793      -22.490614       15.583272
 H         3.536862      -22.585951       16.231386
 H        15.913126       -4.761573       14.109638
 O        11.301473       -1.238985       20.986691
 H        10.604963       -0.528064       20.955105
 H        10.841341       -1.968868       20.473801
 O         1.123246        4.437975        8.079502
 H         0.940935        4.434869        7.111275
 H         7.885218       17.049055        8.598401
 O        -1.772765      -21.269611       28.898802
 H        -1.463915      -21.272440       27.978132
 H       -12.303715      -29.406517       28.094494
 O        10.466047       23.809444       31.168175
 H        10.092468       24.634388       31.560547
 H         9.648972       23.268190       31.081034
 O        14.633028        9.316353       24.532814
 H        14.425108        9.762938       25.394680
 H        12.530225        0.891121       30.447395
 O        17.688211        3.189356       31.515083
 H        11.383537       -4.922810       14.438806
 H        17.502708        3.326349       32.464104
 O        -6.911262       15.058429       26.430256
 H        -7.508401       15.082562       27.219934
 H        -6.550228       15.969120       26.434858
 O        10.549816        6.275766        9.117922
 H         6.051840       12.619411        9.921712
 H        11.077330        5.646113        8.524096
 O         0.971050      -12.686479       14.496789
 H         1.057422      -12.683509       13.498575
 H         0.327195      -13.366055       14.780231
 O        17.386145       13.080339       27.669836
 H         9.409732        4.753018       25.719959
 H        15.350261       13.635741       30.480160
 O         8.122141       16.203373        8.122769
 H         7.277376        5.779708        9.514318
 H         0.898647       14.408565       14.556613
 O        16.715418       10.101681       22.384386
 H        16.281128        9.951478       23.253368
 H         9.776106        2.523133       28.271931
 O         2.680352        5.802735       14.955832
 H        -1.141093       -4.287945       23.866613
 H        18.406883        4.215704        4.585501
 O        23.850796        5.958622       30.778475
 H        23.018976        9.598389       31.837914
 H        20.652113        7.337705       30.058737
 O        -0.079904       17.858391       26.362755
 H        -0.854094       17.242258       26.463160
 H        16.283522       15.008062       31.197088
 O        20.980169        4.636044       27.130836
 H        20.927805        3.647775       27.262102
 H        21.823408        4.908130       27.562977
 O         7.667441      -20.228304       24.699974
 H         7.208132      -19.940985       23.888884
 H         4.668799      -21.625355       24.594719
 O        -8.513094        8.260956       29.693687
 H        -5.626083        5.823816       29.786003
 H        -5.761050       13.837446       31.594839
 O        12.196018       14.350795       26.141323
 H        12.061336       15.310268       25.871819
 H         9.865993       26.316881       17.264589
 O         0.419962       21.849377       19.153284
 H         0.782042       18.921801       12.733659
 H        -0.635105       21.167694       19.668728
 O        14.348504        9.404304        6.560724
 H         9.596055        6.185746        8.968736
 H         5.462955       14.384215        6.607830
 O        13.093462      -27.543165       14.667789
 H        12.191466        8.979760       13.357746
 H         0.647808      -18.855953       26.745510
 O        -5.258477       38.209442       27.682632
 H        11.844677       30.943043       17.235441
 H       -14.665997        7.688467       14.166452
